# Supplementary material for: Increased risk of kidney failure in patients with genetic kidney disorders
Source: J Clin Invest. 2024 Sep 3;134(17):e178573. doi: 10.1172/JCI178573 (PMC11364380; doi:10.1172/JCI178573)
Supplement: Supplemental table 1 [file jci-134-178573-s020.xlsx]

## Sheet: kidneyfull
Gene	Kidney Phenotype
ABCC6	Non-glomerular
ABCD4	Non-glomerular
ACE	Non-glomerular
ACP5	Non-glomerular
ACTA2	Non-glomerular
ACTB	Non-glomerular
ACTG2	Non-glomerular
ACTN4	Glomerular
ACVRL1	Glomerular
ADA	Glomerular
ADA2	Glomerular
ADAMTS13	Glomerular
ADAMTS9	Non-glomerular
ADCK4	Glomerular
ADCY10	Non-glomerular
ADNP	Non-glomerular
AFF4	Non-glomerular
AGPAT2	Non-glomerular
AGT	Non-glomerular
AGTR1	Non-glomerular
AGXT	Non-glomerular
AHI1	Non-glomerular
ALDH18A1	Non-glomerular
ALDOB	Non-glomerular
ALG1	Glomerular
ALG8	Non-glomerular
ALG9	Non-glomerular
ALMS1	Non-glomerular
ALPL	Non-glomerular
AMER1	Non-glomerular
AMMECR1	Non-glomerular
AMN	Non-glomerular
ANKS6	Non-glomerular
ANLN	Glomerular
ANOS1	Non-glomerular
AP2S1	Non-glomerular
APC2	Non-glomerular
APOA1	Glomerular
APOC2	Non-glomerular
APOL1	Glomerular
APOPT1	Non-glomerular
APRT	Non-glomerular
AQP2	Non-glomerular
ARHGAP24	Glomerular
ARHGDIA	Glomerular
ARID1A	Non-glomerular
ARID1B	Non-glomerular
ARL13B	Non-glomerular
ARL3	Non-glomerular
ARL6	Non-glomerular
ARMC5	Non-glomerular
ARNT2	Non-glomerular
ARX	Non-glomerular
ASPH	Non-glomerular
ASXL1	Non-glomerular
ATD	Non-glomerular
ATP1A1	Non-glomerular
ATP5F1A	Non-glomerular
ATP6B1	Non-glomerular
ATP6V0A4	Non-glomerular
ATP6V1B1	Non-glomerular
ATP7A	Non-glomerular
ATP7B	Non-glomerular
ATRX	Non-glomerular
AUH	Non-glomerular
AVIL	Glomerular
AVP	Non-glomerular
AVPR2	Non-glomerular
B2M	Glomerular
B3GLCT	Non-glomerular
B3GNT1	Non-glomerular
B4GAT1	Non-glomerular
B9D1	Non-glomerular
B9D2	Non-glomerular
BBIP1	Non-glomerular
BBS1	Non-glomerular
BBS10	Non-glomerular
BBS12	Non-glomerular
BBS2	Non-glomerular
BBS4	Non-glomerular
BBS5	Non-glomerular
BBS7	Non-glomerular
BBS9	Non-glomerular
BCOR	Non-glomerular
BCS1L	Non-glomerular
BICC1	Non-glomerular
BMP4	Non-glomerular
BMPER	Non-glomerular
BRAF	Non-glomerular
BRCA2	Non-glomerular
BRIP1	Non-glomerular
BSCL2	Non-glomerular
BSND	Non-glomerular
BTBD12	Non-glomerular
BTK	Non-glomerular
BUB1B	Non-glomerular
C12ORF62	Non-glomerular
C1QA	Glomerular
C1QB	Glomerular
C1QBP	Non-glomerular
C1QC	Glomerular
C2	Glomerular
C2CD3	Non-glomerular
C2orf34	Non-glomerular
C3	Glomerular
C4A	Glomerular
C5orf42	Non-glomerular
C8orf37	Non-glomerular
CA2	Non-glomerular
CACNA1D	Non-glomerular
CACNA1S	Non-glomerular
CAD	Non-glomerular
CASP10	Glomerular
CASR	Non-glomerular
CBWD1	Non-glomerular
CC2D2A	Non-glomerular
CCBE1	Non-glomerular
CCDC22	Non-glomerular
CCDC28B	Non-glomerular
CCND1	Non-glomerular
CCNQ	Non-glomerular
CD151	Glomerular
CD19	Glomerular
CD191	Non-glomerular
CD2AP	Glomerular
CD46	Non-glomerular
CD81	Glomerular
CD96	Non-glomerular
CDC42	Non-glomerular
CDC5L	Non-glomerular
CDC73	Non-glomerular
CDK20	Glomerular
CDKN1B	Non-glomerular
CDKN1C	Non-glomerular
CECR	Non-glomerular
CECR1	Glomerular
CENPF	Non-glomerular
CEP104	Non-glomerular
CEP120	Non-glomerular
CEP164	Non-glomerular
CEP290	Non-glomerular
CEP41	Non-glomerular
CEP55	Non-glomerular
CEP83	Non-glomerular
CFB	Non-glomerular
CFH	Glomerular
CFHR1	Non-glomerular
CFHR3	Non-glomerular
CFHR5	Glomerular
CFI	Glomerular
CFSS	Non-glomerular
CHD4	Non-glomerular
CHD7	Non-glomerular
CHF	Non-glomerular
CHRM3	Non-glomerular
CHST14	Non-glomerular
CISD2	Non-glomerular
CIT	Non-glomerular
CLCN5	Non-glomerular
CLCNKA	Non-glomerular
CLCNKB	Non-glomerular
CLDN16	Non-glomerular
CLDN19	Non-glomerular
CNNM2	Non-glomerular
COA3	Non-glomerular
COA7	Non-glomerular
COG6	Non-glomerular
COG7	Non-glomerular
COL18A1	Non-glomerular
COL4A1	Glomerular
COL4A3	Glomerular
COL4A4	Glomerular
COL4A5	Glomerular
COL4A6	Non-glomerular
COL5A1	Non-glomerular
COLEC11	Non-glomerular
COPA	Glomerular
COQ2	Glomerular
COQ6	Glomerular
COQ7	Glomerular
COQ8B	Glomerular
COQ9	Glomerular
COX10	Non-glomerular
COX14	Non-glomerular
COX15	Non-glomerular
COX20	Non-glomerular
COX6B1	Non-glomerular
COX7B	Non-glomerular
COX8A	Non-glomerular
CPT1A	Non-glomerular
CPT2	Non-glomerular
CRB2	Glomerular
CREBBP	Non-glomerular
CRTAP	Non-glomerular
CSPP1	Non-glomerular
CTC1	Non-glomerular
CTLA4	Non-glomerular
CTNS	Non-glomerular
CTU2	Non-glomerular
CUBN	Non-glomerular
CUL3	Non-glomerular
CWC27	Non-glomerular
CYB561	Non-glomerular
CYP11A1	Non-glomerular
CYP11B1	Non-glomerular
CYP11B2	Non-glomerular
CYP17A1	Non-glomerular
CYP21A2	Non-glomerular
CYP24A1	Non-glomerular
DACT1	Non-glomerular
DACT3	Non-glomerular
DCDC2	Non-glomerular
DCHS1	Non-glomerular
DDX59	Non-glomerular
DGKE	Glomerular
DHCR7	Non-glomerular
DHDDS	Non-glomerular
DHODH	Non-glomerular
DICER1	Non-glomerular
DIS3L2	Non-glomerular
DKC1	Non-glomerular
DLC1	Glomerular
DLG3	Glomerular
DLL3	Non-glomerular
DLL4	Non-glomerular
DLX4	Non-glomerular
DMP1	Non-glomerular
DNA2	Non-glomerular
DNAAF1	Non-glomerular
DNAJB11	Non-glomerular
DNASE1	Non-glomerular
DNASE1L3	Glomerular
DNMT3B	Non-glomerular
DPH1	Non-glomerular
DSTYK	Non-glomerular
DYN2CH1	Non-glomerular
DYNC2H1	Non-glomerular
DYNC2LI1	Non-glomerular
DYRK1A	Non-glomerular
DZIP1L	Non-glomerular
EBP	Non-glomerular
EDNRA	Non-glomerular
EEC1	Non-glomerular
EFEMP2	Non-glomerular
EGF	Non-glomerular
EGFR	Non-glomerular
EHHADH	Non-glomerular
EIF2AK3	Non-glomerular
EIF2B4	Non-glomerular
ELP1	Non-glomerular
EMP2	Glomerular
ENG	Glomerular
ENPP1	Non-glomerular
EPG5	Non-glomerular
ERBB3	Non-glomerular
ERCC4	Non-glomerular
ERCC6	Glomerular
ERCC8	Glomerular
ESCO2	Non-glomerular
ETFA	Non-glomerular
ETFB	Non-glomerular
ETFDH	Non-glomerular
EVC	Non-glomerular
EVC2	Non-glomerular
EXOC3L2	Non-glomerular
EXT1	Non-glomerular
EYA1	Non-glomerular
FAH	Non-glomerular
FAM123B	Non-glomerular
FAM20A	Non-glomerular
FAM20C	Non-glomerular
FAM58A	Non-glomerular
FAN1	Non-glomerular
FANCA	Non-glomerular
FANCB	Non-glomerular
FANCC	Non-glomerular
FANCD2	Non-glomerular
FANCE	Non-glomerular
FANCF	Non-glomerular
FANCG	Non-glomerular
FANCI	Non-glomerular
FANCL	Non-glomerular
FANCM	Non-glomerular
FARSB	Non-glomerular
FASTKD2	Non-glomerular
FAT4	Non-glomerular
FBLN5	Non-glomerular
FBXL4	Non-glomerular
FCGR2A	Non-glomerular
FCGR2B	Non-glomerular
FGA	Glomerular
FGF10	Non-glomerular
FGF20	Non-glomerular
FGF23	Non-glomerular
FGFR1	Non-glomerular
FGFR2	Non-glomerular
FGFR3	Non-glomerular
FIBP	Non-glomerular
FKBP14	Non-glomerular
FLCN	Non-glomerular
FLNA	Non-glomerular
FLNB	Non-glomerular
FLT4	Non-glomerular
FN1	Glomerular
FOXC1	Non-glomerular
FOXC2	Glomerular
FOXF1	Non-glomerular
FRAS1	Non-glomerular
FREM1	Non-glomerular
FREM2	Non-glomerular
FUT8	Non-glomerular
FUZ	Non-glomerular
FXYD2	Non-glomerular
G6PC	Non-glomerular
G6PC3	Non-glomerular
G6PT1	Non-glomerular
GALNT3	Non-glomerular
GANAB	Non-glomerular
GATA3	Non-glomerular
GATA6	Glomerular
GBA	Non-glomerular
GCDH	Non-glomerular
GCM2	Non-glomerular
GDF2	Glomerular
GDNF	Non-glomerular
gene	Non-glomerular
GFND1	Non-glomerular
GLA	Non-glomerular
GLB1	Glomerular
GLI3	Non-glomerular
GLIS2	Non-glomerular
GLIS3	Non-glomerular
GNA11	Non-glomerular
GNAS	Non-glomerular
GNAS-AS1	Non-glomerular
GNB1	Non-glomerular
GPC3	Non-glomerular
GREB1L	Non-glomerular
GRHPR	Non-glomerular
GRIP1	Non-glomerular
GSN	Glomerular
H19	Non-glomerular
HAAO	Non-glomerular
HBB	Non-glomerular
HDAC8	Non-glomerular
HES7	Non-glomerular
HFM	Non-glomerular
HGD	Non-glomerular
HLXB9	Non-glomerular
HNF1A	Non-glomerular
HNF1B	Non-glomerular
HNF4A	Non-glomerular
HNFJ3	Non-glomerular
HOGA1	Non-glomerular
HOXA11	Non-glomerular
HOXA13	Non-glomerular
HOXD13	Non-glomerular
HPRHP	Non-glomerular
HPRT1	Non-glomerular
HPS1	Non-glomerular
HPSE2	Non-glomerular
HRAS	Non-glomerular
HRPT2	Non-glomerular
HS2ST1	Non-glomerular
HSD11B2	Non-glomerular
HSD17B3	Non-glomerular
HSD17B4	Non-glomerular
HSD3B2	Non-glomerular
HSPA9	Non-glomerular
HSPG2	Non-glomerular
HYLS1	Non-glomerular
IARS	Non-glomerular
ICK	Non-glomerular
ICR1	Non-glomerular
IFIH1	Non-glomerular
IFNG	Non-glomerular
IFT122	Non-glomerular
IFT140	Non-glomerular
IFT172	Non-glomerular
IFT27	Non-glomerular
IFT43	Non-glomerular
IFT80	Non-glomerular
IGAN1	Non-glomerular
IGAN2	Non-glomerular
IGF2	Non-glomerular
IKBKAP	Non-glomerular
INF2	Glomerular
INPP5E	Non-glomerular
INPPL1	Non-glomerular
INSR	Non-glomerular
INTU	Non-glomerular
INVS	Non-glomerular
IQCB1	Non-glomerular
IRF6	Non-glomerular
ITF43	Non-glomerular
ITGA3	Glomerular
ITGA6	Non-glomerular
ITGA8	Non-glomerular
ITGB4	Non-glomerular
ITSN1	Glomerular
ITSN2	Glomerular
JAG1	Non-glomerular
JAM3	Non-glomerular
KAL1	Non-glomerular
KANK1	Glomerular
KANK2	Glomerular
KANK4	Glomerular
KANSL1	Non-glomerular
KAT2B	Glomerular
KAT6B	Non-glomerular
KCNA1	Non-glomerular
KCNH1	Non-glomerular
KCNJ1	Non-glomerular
KCNJ10	Non-glomerular
KCNJ5	Non-glomerular
KCNQ1OT1	Non-glomerular
KCTD1	Non-glomerular
KDM1A	Non-glomerular
KDM6A	Non-glomerular
KIAA0196	Non-glomerular
KIAA0753	Non-glomerular
KIAA1109	Non-glomerular
KIF14	Non-glomerular
KIF7	Non-glomerular
KIRREL1	Glomerular
KL	Non-glomerular
KLHL3	Non-glomerular
KMT2D	Non-glomerular
KRAS	Non-glomerular
KYNU	Non-glomerular
LAGE3	Non-glomerular
LAMA5	Glomerular
LAMB2	Glomerular
LAMB3	Non-glomerular
LAMC2	Glomerular
LARS	Non-glomerular
LCAT	Non-glomerular
LDHA	Non-glomerular
LFNG	Non-glomerular
LIPA	Non-glomerular
LIS1	Non-glomerular
LMBRD1	Non-glomerular
LMNA	Glomerular
LMX1B	Glomerular
LONP1	Non-glomerular
LPIN1	Non-glomerular
LRIG2	Non-glomerular
LRP2	Non-glomerular
LRP4	Non-glomerular
LRP5	Non-glomerular
LRPPRC	Non-glomerular
LTBP4	Non-glomerular
LYZ	Glomerular
LZTFL1	Non-glomerular
MAD2L2	Non-glomerular
MAFB	Non-glomerular
MAGED2	Non-glomerular
MAGI2	Non-glomerular
MAP2K1	Non-glomerular
MAP2K2	Non-glomerular
MAP3K7	Non-glomerular
MAPKBP1	Non-glomerular
MAPRE2	Non-glomerular
MASP1	Non-glomerular
MBTPS2	Non-glomerular
MCM5	Non-glomerular
MDLS	Non-glomerular
MED25	Non-glomerular
MEFV	Non-glomerular
MESP2	Non-glomerular
MGME1	Non-glomerular
MGS	Non-glomerular
MIR17HG	Non-glomerular
MKKS	Non-glomerular
MKS1	Non-glomerular
MLH1	Non-glomerular
MLL2	Non-glomerular
MMACHC	Non-glomerular
MNX1	Non-glomerular
MOCOS	Non-glomerular
MRPS22	Non-glomerular
MRPS7	Non-glomerular
MRXSMP	Non-glomerular
MSH2	Non-glomerular
MSH6	Non-glomerular
MT-ND1	Glomerular
MT-ND4	Glomerular
MT-ND5	Non-glomerular
MT-ND6	Glomerular
MT-TE	Glomerular
MT-TF	Non-glomerular
MT-TI	Non-glomerular
MT-TK	Glomerular
MT-TL1	Non-glomerular
MT-TN	Non-glomerular
MT-TW	Glomerular
MT-TY	Non-glomerular
MTCO1	Non-glomerular
MTCO2	Non-glomerular
MTCO3	Non-glomerular
MTHFD1	Non-glomerular
MTM1	Non-glomerular
MTOR	Non-glomerular
MTTL1	Non-glomerular
MTTS1	Non-glomerular
MUC1	Non-glomerular
MUT	Non-glomerular
MVK	Non-glomerular
MYCN	Non-glomerular
MYH9	Glomerular
MYO1E	Glomerular
NAA10	Non-glomerular
NARS2	Glomerular
NBN	Non-glomerular
NBS1	Non-glomerular
NDUFAF3	Non-glomerular
NECTIN1	Non-glomerular
NEIL1	Glomerular
NEK1	Non-glomerular
NEK8	Non-glomerular
NEXMIF	Non-glomerular
NF1	Non-glomerular
NFIA	Non-glomerular
NHLRC2	Non-glomerular
NHP2	Non-glomerular
NIPBL	Non-glomerular
NLRP3	Glomerular
NOS1AP	Glomerular
NOS3	Non-glomerular
NOTCH2	Non-glomerular
NOTCH3	Non-glomerular
NPHP1	Non-glomerular
NPHP3	Non-glomerular
NPHP4	Non-glomerular
NPHS1	Glomerular
NPHS2	Glomerular
NR0B1	Non-glomerular
NR3C2	Non-glomerular
NRAS1	Non-glomerular
NRIP1	Non-glomerular
NSD1	Non-glomerular
NSDHL	Non-glomerular
NUP107	Glomerular
NUP133	Non-glomerular
NUP160	Non-glomerular
NUP205	Glomerular
NUP85	Non-glomerular
NUP93	Glomerular
NXF5	Glomerular
OCLN	Non-glomerular
OCRL	Non-glomerular
OCRL1	Non-glomerular
OFD1	Non-glomerular
OPLAH	Non-glomerular
OSGEP	Non-glomerular
PACS1	Non-glomerular
PAF1	Non-glomerular
PALB2	Non-glomerular
PAX2	Non-glomerular
PBX1	Non-glomerular
PC	Non-glomerular
PDE6D	Non-glomerular
PDSS1	Glomerular
PDSS2	Glomerular
PEE1	Non-glomerular
PET100	Non-glomerular
PEX1	Non-glomerular
PEX10	Non-glomerular
PEX11B	Non-glomerular
PEX12	Non-glomerular
PEX13	Non-glomerular
PEX14	Non-glomerular
PEX16	Non-glomerular
PEX19	Non-glomerular
PEX2	Non-glomerular
PEX26	Non-glomerular
PEX3	Non-glomerular
PEX5	Non-glomerular
PEX6	Non-glomerular
PGAM2	Glomerular
PGK1	Glomerular
PGM3	Glomerular
PHEX	Non-glomerular
PHGDH	Non-glomerular
PIEZO1	Non-glomerular
PIEZO2	Non-glomerular
PIGA	Non-glomerular
PIGL	Non-glomerular
PIGN	Non-glomerular
PIGT	Non-glomerular
PIGV	Non-glomerular
PIGY	Non-glomerular
PIK3CA	Non-glomerular
PIK3R2	Non-glomerular
PITX2	Non-glomerular
PKD1	Non-glomerular
PKD2	Non-glomerular
PKHD1	Non-glomerular
PLCE1	Glomerular
PLG	Non-glomerular
PLOD1	Non-glomerular
PMM2	Non-glomerular
PNPLA6	Non-glomerular
PODXL	Glomerular
POMC	Non-glomerular
POMT1	Non-glomerular
POR	Non-glomerular
PORCN	Non-glomerular
POU6F2	Non-glomerular
PPA2	Non-glomerular
PPM1B	Non-glomerular
PPP1R15B	Non-glomerular
PPP3CA	Non-glomerular
PQBP1	Non-glomerular
PRDM15	Non-glomerular
PREPL	Non-glomerular
PRKAG2	Non-glomerular
PRKCD	Glomerular
PRKCSH	Non-glomerular
PRODH	Non-glomerular
PROKR2	Non-glomerular
PRPS1	Non-glomerular
PSAP	Non-glomerular
PSMD12	Non-glomerular
PTEN	Non-glomerular
PTH	Non-glomerular
PTH1R	Non-glomerular
PTHB1	Non-glomerular
PTHR1	Non-glomerular
PTPN11	Non-glomerular
PTPN22	Non-glomerular
PTPRO	Glomerular
PUF60	Non-glomerular
PYGM	Non-glomerular
RAB18	Non-glomerular
RAB23	Non-glomerular
RAB3GAP1	Non-glomerular
RAB3GAP2	Non-glomerular
RAD21	Non-glomerular
RAD51C	Non-glomerular
RAI1	Non-glomerular
RAP1A	Non-glomerular
RAP1B	Non-glomerular
RBBP8	Non-glomerular
RBM10	Non-glomerular
RBM8A	Non-glomerular
RECQL4	Non-glomerular
REN	Non-glomerular
RERE	Non-glomerular
RET	Non-glomerular
RFH1	Non-glomerular
RFWD3	Non-glomerular
RIN2	Non-glomerular
RIPK4	Non-glomerular
RIPPLY2	Non-glomerular
RIT1	Non-glomerular
RMND1	Non-glomerular
RNU4ATAC	Non-glomerular
ROBO2	Non-glomerular
ROR2	Non-glomerular
RPGRIP1L	Non-glomerular
RPL11	Non-glomerular
RPL26	Non-glomerular
RPL35A	Non-glomerular
RPL5	Non-glomerular
RPS10	Non-glomerular
RPS17	Non-glomerular
RPS19	Non-glomerular
RPS24	Non-glomerular
RPS26	Non-glomerular
RPS28	Non-glomerular
RPS29	Non-glomerular
RPS7	Non-glomerular
RRM2B	Non-glomerular
RTTN	Non-glomerular
SAC	Non-glomerular
SALL1	Non-glomerular
SALL4	Non-glomerular
SAMD9	Non-glomerular
SARS2	Non-glomerular
SBDS	Non-glomerular
SC5D	Non-glomerular
SC5DL	Non-glomerular
SCARB2	Glomerular
SCN4A	Non-glomerular
SCNN1A	Non-glomerular
SCNN1B	Non-glomerular
SCNN1G	Non-glomerular
SCO1	Non-glomerular
SDCCAG8	Non-glomerular
SDHB	Non-glomerular
SDHC	Non-glomerular
SDHD	Non-glomerular
SEC61A1	Non-glomerular
SEC63	Non-glomerular
SEMA3E	Non-glomerular
SERPINH1	Non-glomerular
SETBP1	Non-glomerular
SF3B4	Non-glomerular
SGPL1	Non-glomerular
SHFM3	Non-glomerular
SHH	Non-glomerular
SI	Non-glomerular
SIX1	Non-glomerular
SIX2	Non-glomerular
SIX5	Non-glomerular
SLC12A1	Non-glomerular
SLC12A3	Non-glomerular
SLC16A12	Non-glomerular
SLC17A5	Non-glomerular
SLC1A1	Non-glomerular
SLC22A12	Non-glomerular
SLC25A1	Non-glomerular
SLC26A1	Non-glomerular
SLC26A3	Non-glomerular
SLC26A4	Non-glomerular
SLC2A10	Non-glomerular
SLC2A2	Non-glomerular
SLC2A9	Non-glomerular
SLC30A9	Non-glomerular
SLC34A1	Non-glomerular
SLC34A3	Non-glomerular
SLC35A1	Non-glomerular
SLC35A2	Non-glomerular
SLC36A2	Non-glomerular
SLC37A4	Non-glomerular
SLC3A1	Non-glomerular
SLC4A1	Non-glomerular
SLC4A4	Non-glomerular
SLC5A2	Non-glomerular
SLC6A19	Non-glomerular
SLC6A20	Non-glomerular
SLC7A7	Non-glomerular
SLC7A9	Non-glomerular
SLC9A3R1	Non-glomerular
SLIT2	Non-glomerular
SLSN3	Non-glomerular
SLX4	Non-glomerular
SMAD3	Non-glomerular
SMARCAL1	Glomerular
SMARCE1	Non-glomerular
SMC1A	Non-glomerular
SMOC1	Non-glomerular
SNRPB	Non-glomerular
SON	Non-glomerular
SOX11	Non-glomerular
SOX17	Non-glomerular
SOX18	Glomerular
SOX9	Non-glomerular
SPECC1L	Non-glomerular
SPINT2	Non-glomerular
SPRY2	Glomerular
SRCAP	Non-glomerular
STAR	Non-glomerular
STK11	Non-glomerular
STRA6	Non-glomerular
STRADA	Non-glomerular
STUB1	Non-glomerular
STX16	Non-glomerular
SUCLA2	Non-glomerular
SUGCT	Non-glomerular
SURF1	Non-glomerular
TACO1	Non-glomerular
TAPT1	Non-glomerular
TBC1D20	Non-glomerular
TBC1D24	Non-glomerular
TBCE	Non-glomerular
TBX15	Non-glomerular
TBX18	Non-glomerular
TCTN1	Non-glomerular
TCTN2	Non-glomerular
TCTN3	Non-glomerular
TERC	Non-glomerular
TFAP2A	Non-glomerular
THAS	Non-glomerular
THBD	Non-glomerular
THOC6	Non-glomerular
TMCO1	Non-glomerular
TMEM107	Non-glomerular
TMEM126B	Non-glomerular
TMEM138	Non-glomerular
TMEM216	Non-glomerular
TMEM231	Non-glomerular
TMEM237	Non-glomerular
TMEM260	Non-glomerular
TMEM67	Non-glomerular
TMEM70	Non-glomerular
TNFRSF1A	Non-glomerular
TNFSF6	Glomerular
TNS2	Glomerular
TNXB	Non-glomerular
TP53RK	Non-glomerular
TP63	Non-glomerular
TPRKB	Non-glomerular
TRAF3IP1	Non-glomerular
TRAIP	Non-glomerular
TRAP1	Non-glomerular
TREX1	Glomerular
TRIM32	Non-glomerular
TRIM8	Glomerular
TRMT5	Non-glomerular
TRNT1	Non-glomerular
TRPC6	Glomerular
TRPM6	Non-glomerular
TSC1	Non-glomerular
TSC2	Non-glomerular
TSR2	Non-glomerular
TTC21B	Non-glomerular
TTC37	Non-glomerular
TTC8	Non-glomerular
TTR	Glomerular
TWIST2	Non-glomerular
TXNL4A	Non-glomerular
UBE2T	Non-glomerular
UBE3B	Non-glomerular
UBR1	Non-glomerular
UMOD	Non-glomerular
UMPS	Non-glomerular
UPB1	Non-glomerular
UPK3A	Non-glomerular
UQCC2	Non-glomerular
USP9X	Non-glomerular
VANGL1	Non-glomerular
VHL	Non-glomerular
VIPAR	Non-glomerular
VIPAS39	Non-glomerular
VPS33A	Non-glomerular
VPS33B	Non-glomerular
VPS45	Non-glomerular
WAS	Glomerular
WASHC5	Non-glomerular
WASP	Non-glomerular
WBS	Non-glomerular
WDPCP	Non-glomerular
WDR19	Non-glomerular
WDR34	Non-glomerular
WDR35	Non-glomerular
WDR60	Non-glomerular
WDR73	Glomerular
WFS1	Non-glomerular
WNK1	Non-glomerular
WNK4	Non-glomerular
WNT3	Non-glomerular
WNT4	Non-glomerular
WNT5A	Non-glomerular
WNT7A	Non-glomerular
WT1	Glomerular
WT3	Non-glomerular
WT4	Non-glomerular
XDH	Non-glomerular
XPNPEP3	Non-glomerular
XPO5	Glomerular
XPOS	Glomerular
XRCC2	Non-glomerular
XRCC4	Non-glomerular
XYLT1	Non-glomerular
XYLT2	Non-glomerular
YAP1	Glomerular
YUHAL	Non-glomerular
YWHAE	Non-glomerular
ZAP70	Glomerular
ZBTB24	Non-glomerular
ZEB2	Non-glomerular
ZIC3	Non-glomerular
ZMPSTE24	Non-glomerular
ZNF148	Non-glomerular
ZNF423	Non-glomerular
ZNF687	Non-glomerular
