# Supplementary material for: Increased risk of kidney failure in patients with genetic kidney disorders
Source: J Clin Invest. 2024 Sep 3;134(17):e178573. doi: 10.1172/JCI178573 (PMC11364380; doi:10.1172/JCI178573)
Supplement: Supplemental table 2 [file jci-134-178573-s021.xlsx]

## Sheet: Supp Table 2
pt_study_id	Cohort	Variant	Gene Name	APOL1Kidney Risk Genotype	HGVS_c	HGVS_p	Zygosity	ACMG Classification	Criteria	Clinical Diagnosis
023-017	CureGN	2-227875078-A-C	COL4A4	Low-risk	c.4464T>G	p.Tyr1488*	Het	Likely Pathogenic	PVS1, PM2_supporting	Focal Segmental Glomerulosclerosis (FSGS)
026-006	CureGN	2-227875182-C-T	COL4A4	High-risk	c.4360G>A	p.Gly1454Arg	Het	Likely Pathogenic	PM1, PM2_supporting, PP2, PP3, PP4	Focal Segmental Glomerulosclerosis (FSGS)
028-011	CureGN	19-36330320-C-A	NPHS1	Low-risk	c.2928G>T	p.Arg976Ser	Het	Pathogenic	PM2_supporting, PM3_VeryStrong, PP3	Focal Segmental Glomerulosclerosis (FSGS)
028-011	CureGN	19-36332745-TG-T	NPHS1	Low-risk	c.2686delC	p.Gln896fs	Het	Pathogenic	PVS1, PM2_supporting, PM3_supporting	Focal Segmental Glomerulosclerosis (FSGS)
A11571	Columbia-CKD	2-227895270-T-TGA	COL4A4	Low-risk	c.3861_3862insTC	p.Arg1288Serfs*101	Het	Pathogenic	PVS1, PM2_supporting	Thin Basement Membrane Disease (TBMD) - biopsy proven
A16731	Columbia-CKD	2-227983405-C-T	COL4A4	Low-risk	c.445G>A	p.Gly149Arg	Het	Likely Pathogenic	PM1, PM2_supporting, PM5, PP2, PP3_strong	CKD of unknown etiology
A17091	Columbia-GN	2-227872069-C-T	COL4A4	Low-risk	c.5036G>A	p.Arg1679Gln	Het	Pathogenic	PS4, PM1, PM2_supporting, PM5, PP1_moderate, PP3	IgA Nephropathy
A18221	Columbia-GN	2-227958862-G-GC	COL4A4	Low-risk	c.1347dupG	p.Gln450fs	Het	Likely Pathogenic	PVS1, PM2_supporting	IgA Nephropathy
B10061	Columbia-CKD	2-227954620-C-A	COL4A4	Low-risk	c.1423G>T	p.Gly475Cys	Het	Likely Pathogenic	PM1, PM2_supporting, PM5, PP1_strong, PP2, PP3	Thin Basement Membrane Disease (TBMD) - biopsy proven
B10161	Columbia-CKD	16-2156298-AT-A	PKD1	Low-risk	c.7496delA	p.His2499fs	Het	Likely Pathogenic	PVS1, PM2_supporting	Autosomal Dominant Polycystic Kidney Disease(ADPKD)
C10081	Columbia-CKD	X-107821341-G-T	COL4A5	High-risk	c.679G>T	p.Gly227Cys	Hemi	Likely Pathogenic	PM1, PM2_supporting, PM5, PP2, PP3_moderate	CKD of unknown etiology
C10661	Columbia-CKD	16-2159377-G-A	PKD1	Low-risk	c.5791C>T	p.Leu1931Phe	Het	VOUS, CLIA confirmed and Returned	PM2_supporting, PP4	Autosomal Dominant Polycystic Kidney Disease(ADPKD)
C10951	Columbia-CKD	X-49855449-AG-A	CLCN5	Low-risk	c.2057delG	p.S686Tfs*5	Hemi	Pathogenic	PVS1, PM2_supporting, PP4	Dent Disease
C11071	Columbia-GN	X-107842023-G-A	COL4A5	Low-risk	c.1871G>A	p.Gly624Asp	Hemi	Pathogenic	PS3_supporting, PS4, PM1, PM2_supporting, PP1_strong, PP2, PP3, PP4	Focal Segmental Glomerulosclerosis (FSGS)
C11241	Columbia-CKD	X-107936122-TA-T	COL4A5	Low-risk	c.4676delA	p.Lys1559fs	Hemi	Pathogenic	PVS1, PM2_supporting, PP4	Membranoproliferative Glomerulonephritis, immuno-complex mediated (IC-MPGN)
C112415	Columbia-CKD	X-107936122-TA-T	COL4A5	Low-risk	c.4676del	p.Lys1559fs	Het	Pathogenic	PVS1, PM2_supporting, PP4	Alport Syndrome/Collagen-Associated Nephropathy
C11242	Columbia-CKD	X-107936122-TA-T	COL4A5	Low-risk	c.4676del	p.Lys1559fs	Het	Pathogenic	PVS1, PM2_supporting, PP4	C3 Glomerulnephritis (C3GN)
C11431	Columbia-CKD	16-20360306-C-A	UMOD	Low-risk	c.317G>T	p.Cys106Phe	Het	Pathogenic	PS4, PM1, PM2_supporting, PM5, PP1_strong, PP3	Medullary Cystic Kidney Disease (MCKD)
C11452	Columbia-CKD	X-107898624-G-T	COL4A5	Low-risk	c.3310G>T	p.Gly1104Cys	Hemi	Likely Pathogenic	PM1, PM2_supporting, PM5, PP2, PP3, PP4	Alport Syndrome/Collagen-Associated Nephropathy
C11461	Columbia-CKD	16-2141122-C-T	PKD1	Low-risk	c.11766G>A	p.Trp3922*	Het	Pathogenic	PVS1, PS4_moderate, PM2_supporting	Autosomal Dominant Polycystic Kidney Disease(ADPKD)
C11551	Columbia-CKD	16-2149869-CAG-C	PKD1	Low-risk	c.9914_9915delCT	p.S3305Cfs*84	Het	Pathogenic	PVS1, PS4_moderate,PM2_supporting	CAKUT
C11581	Columbia-CKD	NA	MUC1	Low-risk	c.insA	NA	Het	Pathogenic	NA	Medullary Cystic Kidney Disease (MCKD)
C11582	Columbia-CKD	NA	MUC1	Low-risk	c.insA	NA	Het	Pathogenic	NA	Medullary Cystic Kidney Disease (MCKD)
C11583	Columbia-CKD	NA	MUC1	Low-risk	c.insA	NA	Het	Pathogenic	NA	CKD of unknown etiology
C11591	Columbia-CKD	2-228134679-G-C	COL4A3	Low-risk	c.1558G>C	p.Gly520Arg	Het	Pathogenic	PM1, PM2_supporting, PM5, PP2, PP3_Strong, PP4	Alport Syndrome/Collagen-Associated Nephropathy
C11601	Columbia-CKD	X-100653471-T-C	GLA	Low-risk	c.886A>G	p.Met296Val	Hemi	Pathogenic	PS4, PM1, PM2_supporting, PM5, PP3	Fabry's Disease
C11611	Columbia-CKD	16-2156015-TG-T	PKD1	Low-risk	c.7713delC	p.Ile2572fsÂ	Het	Likely Pathogenic	PVS1, PM2_supporting	Autosomal Dominant Polycystic Kidney Disease(ADPKD)
C12471	Columbia-CKD	X-107939592-G-A	COL4A5	Low-risk	c.5045G>A	p.Cys1682Tyr	Het	Likely Pathogenic	PM1, PM2_supporting, PM5, PP2, PP3	Alport Syndrome/Collagen-Associated Nephropathy
C12661	Columbia-CKD	X-107939580-G-A	COL4A5	Low-risk	c.5048G>A	p.Arg1683Gln	Het	Pathogenic	PS3_moderate, PS4, PM1, PM2_supporting, PM5, PP1_strong, PP3, PP4	Thin Basement Membrane Disease (TBMD) - biopsy proven
C12761	Columbia-CKD	2-227914828-C-A	COL4A4	Low-risk	c.3170G>T	p.Gly1057Val	Het	Pathogenic	PM1, PM2_supporting, PM5, PP2, PP3_Strong, PP4	C3 Glomerulnephritis (C3GN)
C12791	Columbia-CKD	8-61778052-G-A	CHD7	Low-risk	c.8554G>A	p.D2852N	Het	VOUS, CLIA confirmed and Returned	PM2_supporting, PP2, PP3_moderate, PP4	CKD of unknown etiology
C13001	Columbia-CKD	4-88973312-T-A	PKD2	Low-risk	c.1716+2T>A	NA	Het	Likely Pathogenic	PVS1_strong, PS4, PM2_supporting	Autosomal Dominant Polycystic Kidney Disease(ADPKD)
C13291	Columbia-CKD	16-2159290-G-A	PKD1	Low-risk	c.5878C>T	p.Gln1960*Â	Het	Pathogenic	PVS1, PS4_moderate, PM2_supporting	Autosomal Dominant Polycystic Kidney Disease(ADPKD)
C13471	Columbia-CKD	2-228119415-G-A	COL4A3	Low-risk	c.872G>A	p.Gly291Glu	Het	Likely Pathogenic	PS4_moderate, PM1, PM2_supporting, PP1, PP2, PP3, PP4	CKD of unknown etiology
C13841	Columbia-CKD	2-228145686-G-A	COL4A3	Low-risk	c.2452G>A	p.Gly818Arg	Het	Pathogenic	PS4, PM1, PM2_supporting, PM3_supporting, PP1_supporting, PP2, PP3, PP4	Alport Syndrome/Collagen-Associated Nephropathy
C13841	Columbia-CKD	2-228157908-G-A	COL4A3	Low-risk	c.3212G>A	p.Gly1071Glu	Het	Likely Pathogenic	PM1, PM2_supporting, PM3_supporting, PP2, PP3, PP4	Alport Syndrome/Collagen-Associated Nephropathy
C13981	Columbia-CKD	16-2166120-C-T	PKD1	Low-risk	c.1723-1G>A	NA	Het	Likely Pathogenic	PVS1, PM2_supporting	Autosomal Dominant Polycystic Kidney Disease(ADPKD)
C14061	Columbia-CKD	2-216271029-T-C	FN1	Low-risk	c.2918A>G	p.Tyr973Cys	Het	Pathogenic	PS4, PM2_supporting, PP3_strong, PP4	Fibronectin GN
C14271	Columbia-CKD	16-56912074-G-T	SLC12A3	Low-risk	c.1180+1G>T	NA	Het	Pathogenic	PVS1, PS4, PM2_supporting, PM3_VeryStrong	Gitelman Syndrome
C14271	Columbia-CKD	16-56921879-G-A	SLC12A3	Low-risk	c.2221G>A	p.Gly741Arg	Het	Likely Pathogenic	PS1, PS3_supporting, PS4, PM2_supporting, PM3_VeryStrong, PP3	Gitelman Syndrome
C14431	Columbia-CKD	4-88929395-CG-C	PKD2	Low-risk	c.514delG	p.Asp172fs	Het	Likely Pathogenic	PVS1, PM2_supporting	Autosomal Dominant Polycystic Kidney Disease(ADPKD)
C14461	Columbia-CKD	X-49853406-C-T	CLCN5	Low-risk	c.1399C>T	p.R467Ter	Hemi	Pathogenic	PVS1, PS4, PM2_supporting, PP1_strong	Alport Syndrome/Collagen-Associated Nephropathy
C14491	Columbia-CKD	X-107850123-G-C	COL4A5	Low-risk	c.2395+1G>C	NA	Hemi	Pathogenic	PVS1, PM2_supporting, PP4	Alport Syndrome/Collagen-Associated Nephropathy
C14521	Columbia-GN	9-129455597-C-T	LMX1B	Low-risk	c.736C>T	p.Arg246Ter	Het	Pathogenic	PVS1, PS4, PM2_supporting, PP1	Nail Patella Syndrome
C14551	Columbia-CKD	X-107842023-G-A	COL4A5	Low-risk	c.1871G>A	p.Gly624Asp	Hemi	Pathogenic	PS3_supporting, PS4, PM1, PM2_supporting, PP1_strong, PP2, PP3, PP4	CKD of unknown etiology
C14631	Columbia-CKD	16-2161213-C-T	PKD1	Low-risk	c.3955G>A	p.G1319R	Het	Pathogenic	PS2, PS4_moderate, PM2_supporting, PP3	CKD of unknown etiology
C14671	Columbia-CKD	1-5993359-C-CGG	NPHP4	Low-risk	c.1148_1149delinsGCC	p.Leu383Argfs*19	Hom	Pathogenic	PVS1, PM2_supporting, PM3_supporting	CAKUT
C14701	Columbia-CKD	16-20360306-C-A	UMOD	Low-risk	c.317G>T	p.Cys106Phe	Het	Pathogenic	PS4, PM1, PM2_supporting, PM5, PP1_strong, PP3	Alport Syndrome/Collagen-Associated Nephropathy
C14711	Columbia-CKD	2-228121078-G-A	COL4A3	Low-risk	c.953G>A	p.Gly318Asp	Het	Likely Pathogenic	PM1, PM2_supporting, PP2, PP3, PP4	Thin Basement Membrane Disease (TBMD) - biopsy proven
C14821	Columbia-CKD	16-56919195-C-T	SLC12A3	Low-risk	c.1844C>T	p.Ser615Leu	Het	Pathogenic	PS4, PM2_supporting, PM3_VeryStrong PM5	Gitelman Syndrome
C14821	Columbia-CKD	16-56921849-G-A	SLC12A3	Low-risk	c.2191G>A	p.Gly731Arg	Het	Pathogenic	PS1, PS3_supporting, PS4, PM2_supporting, PM3_VeryStrong, PP3	Gitelman Syndrome
C14941	Columbia-CKD	X-107929359-G-C	COL4A5	Low-risk	c.4315G>C	p.Gly1439Arg	Hemi	Pathogenic	PVS1_strong, PM1, PM2_supporting, PM5, PP2, PP4	Alport Syndrome/Collagen-Associated Nephropathy
C14951	Columbia-CKD	16-31494477-C-T	SLC5A2	Low-risk	c.20C>T	p.A7V	Het	VOUS, CLIA confirmed and Returned	PM2_supporting, PP4	CKD of unknown etiology
C15241	Columbia-CKD	16-2153747-C-T	PKD1	Low-risk	c.8311G>A	p.Glu2771Lys	Het	Pathogenic	PS4, PM2_supporting, PP1_strong	Autosomal Dominant Polycystic Kidney Disease(ADPKD)
C15371	Columbia-CKD	2-166786258-C-G	TTC21B	Low-risk	c.1088-1G>C	NA	Het	Likely Pathogenic	PVS1, PM2_supporting	Thin Basement Membrane Disease (TBMD) - biopsy proven
C15381	Columbia-GN	2-228104904-G-C	COL4A3	Low-risk	c.190G>C	p.Gly64Arg	Het	Likely Pathogenic	PM1, PM2_supporting, PP2, PP3_strong	IgA Nephropathy
C15431	Columbia-CKD	6-51889738-G-A	PKHD1	Low-risk	c.4870C>T	p.R1624W	Hom	Likely Pathogenic	PS4, PM2_supporting, PM3_VeryStrong	CKD of unknown etiology
C15461	Columbia-CKD	1-179526362-C-T	NPHS2	Low-risk	c.538G>A	p.V180M	Hom	Pathogenic	PS4, PM2_supporting, PM3_strong, PP3	CKD of unknown etiology
C15571	Columbia-CKD	16-2140953-G-A	PKD1	Low-risk	c.11935C>T	p.Gln3979*	Het	Pathogenic	PVS1, PS4_moderate, PM2_supporting	Autosomal Dominant Polycystic Kidney Disease(ADPKD)
C15731	Columbia-CKD	2-228137833-G-A	COL4A3	Low-risk	c.1927G>A	p.Gly643Ser	Het	Pathogenic	PS4, PM1, PM2_supporting, PP2, PP3	CKD of unknown etiology
C15731	Columbia-CKD	2-228176554-C-T	COL4A3	Low-risk	c.4981C>T	p.Arg1661Cys	Het	Likely Pathogenic	PS4, PM2_supporting, PM3_VeryStrong, PM5, PP1_strong, PP3	CKD of unknown etiology
C15741	Columbia-CKD	2-227917083-G-C	COL4A4	Low-risk	c.2906C>G	p.Ser969Ter	Het	Pathogenic	PVS1, PS4, PM2_supporting	CKD of unknown etiology
C15861	Columbia-CKD	X-107865942-G-A	COL4A5	Low-risk	c.2804G>A	p.Gly935Asp	Hemi	Likely Pathogenic	PS4_moderate, PM1, PM2_supporting, PP2, PP3, PP4	CKD of unknown etiology
C15921	Columbia-CKD	X-107939580-G-A	COL4A5	Low-risk	c.5048G>A	p.Arg1683Gln	Hemi	Pathogenic	PS3_moderate, PM1, PM2_supporting, PM5, PP1_strong, PP3, PP4	Alport Syndrome/Collagen-Associated Nephropathy
C15961	Columbia-CKD	16-2157948-ACGCCAGC-A	PKD1	Low-risk	c.6994_7000delGCTGGCG	p.Ala2332fs	Het	Pathogenic	PVS1, PS4_moderate, PM2_supporting	Autosomal Dominant Polycystic Kidney Disease(ADPKD)
C16031	Columbia-GN	2-228110697-G-A	COL4A3	Low-risk	c.352G>A	p.Gly118Arg	Het	Likely Pathogenic	PS4_moderate, PM1, PM2_supporting, PP1, PP2, PP3	Focal Segmental Glomerulosclerosis (FSGS)
C16271	Columbia-CKD	16-2147228-G-A	PKD1	Low-risk	c.10420C>T	p.Q3473Ter	Het	Pathogenic	PVS1, PS4_moderate, PM2_supporting, PM6_supporting, PP1_strong	CKD of unknown etiology
C16351	Columbia-GN	1-179521760-G-A	NPHS2	Low-risk	c.851C>T	p.Ala284Val	Het	Pathogenic	PS3_moderate, PS4, PM2_supporting, PM3_VeryStrong, PP3	Focal Segmental Glomerulosclerosis (FSGS)
C16351	Columbia-GN	1-179526214-C-T	NPHS2	Low-risk	c.686G>A	p.Arg229Gln	Het	Pathogenic	PS3_moderate, PS4, PM3_veryStrong, PM5	Focal Segmental Glomerulosclerosis (FSGS)
C16411	Columbia-CKD	16-2143824-C-T	PKD1	Low-risk	c.10809G>A	p.Trp3603*	Het	Likely Pathogenic	PVS1, PM2_supporting	Autosomal Dominant Polycystic Kidney Disease(ADPKD)
C16561	Columbia-CKD	11-32417924-CG-C	WT1	Low-risk	c.1142delC	p.Pro381ArgfsTer73	Het	Likely Pathogenic	PVS1, PM2_supporting	CKD of unknown etiology
C16761	Columbia-CKD	16-2158353-CGT-C	PKD1	Low-risk	c.6813_6814delAC	p.Arg2272fs	Het	Likely Pathogenic	PVS1, PM2_supporting	Autosomal Dominant Polycystic Kidney Disease(ADPKD)
C16793	Columbia-GN	11-101323793-C-T	TRPC6	Low-risk	c.2689G>A	p.Glu897Lys	Het	Pathogenic	PS3, PS4_moderate, PM2_supporting, PP3	Focal Segmental Glomerulosclerosis (FSGS)
C17041	Columbia-GN	9-126133821-C-G	CRB2	Low-risk	c.2400C>G	p.Asn800Lys	Hom	Pathogenic	PS4, PM2_supporting, PM3_VeryStrong, PP1_strong, PP3	Focal Segmental Glomerulosclerosis (FSGS)
C17491	Columbia-GN	16-51175421-G-A	SALL1	Low-risk	c.3098C>T	p.Thr1033Ile	Het	Likely Pathogenic	PVS1, PM2_supporting	Focal Segmental Glomerulosclerosis (FSGS)
C17571	Columbia-CKD	2-227872918-C-CAGTA	COL4A4	Low-risk	c.4621_4624dup	p.Trp1542fs*16	Het	Pathogenic	PVS1, PM2_supporting	Alport Syndrome/Collagen-Associated Nephropathy
C17571	Columbia-CKD	2-227890527-C-A	COL4A4	Low-risk	c.4082-1G>T	NA	Het	Pathogenic	PVS1, PM2_supporting	Alport Syndrome/Collagen-Associated Nephropathy
C17661	Columbia-CKD	1-6046217-G-A	NPHP4	Low-risk	c.133C>T	p.Gln45Ter	Het	Likely Pathogenic	PVS1, PS4_moderate, PM2_supporting	Nephrocalcinosis
C17661	Columbia-CKD	9-140127675-C-T	SLC34A3	Low-risk	c.575C>T	p.Ser192Leu	Hom	Likely Pathogenic	PS4, PM2_supporting, PM3_VeryStrong, PM5, PP1_strong	Nephrocalcinosis
C17731	Columbia-CKD	18-58039117-G-A	MC4R	Low-risk	c.466C>T	p.Q156*	Het	Pathogenic	PVS1, PS4, PM2_supporting	CKD of unknown etiology
C17901	Columbia-CKD	16-2166903-GC-G	PKD1	Low-risk	c.1536delG	p.Thr514ProfsTer44	Het	Likely Pathogenic	PVS1, PM2_supporting	Autosomal Dominant Polycystic Kidney Disease(ADPKD)
C17961	Columbia-CKD	X-49855147-C-T	CLCN5	Low-risk	c.1909C>T	p.Arg707Ter	Hemi	Pathogenic	PVS1, PS3, PS4, PM2_supporting, PP1	Thin Basement Membrane Disease (TBMD) - biopsy proven
C18291	Columbia-CKD	2-228159760-G-A	COL4A3	Low-risk	c.3499G>A	p.Gly1167Arg	Het	Likely Pathogenic	PS4, PM1, PM2_supporting, PM3_supporting, PP2, PP3, PP4	Alport Syndrome/Collagen-Associated Nephropathy
C18421	Columbia-CKD	16-2169113-A-C	PKD1	Low-risk	c.359+2T>G	NA	Het	Likely Pathogenic	PVS1_strong, PS4_moderate, PM2_supporting	Autosomal Dominant Polycystic Kidney Disease(ADPKD)
C18491	Columbia-CKD	16-2153747-C-T	PKD1	Low-risk	c.8311G>A	p.Glu2771LysÂ	Het	Pathogenic	PS4, PM2_supporting, PP1_strong	Autosomal Dominant Polycystic Kidney Disease(ADPKD)
C18501	Columbia-CKD	X-49834685-G-A	CLCN5	Low-risk	c.105G>A	p.Glu35=	Het	Likely Pathogenic	PM2_supporting, PP1, PP3_moderate, PP4	CKD of unknown etiology
C18504	Columbia-GN	X-49834685-G-A	CLCN5	Low-risk	c.105G>A	p.Glu35=	Hemi	Likely Pathogenic	PM2_supporting, PP1, PP3_moderate, PP4	Focal Segmental Glomerulosclerosis (FSGS)
C18531	Columbia-CKD	X-107868935-G-A	COL4A5	Low-risk	c.3017G>A	p.Gly1006Asp	Het	Likely Pathogenic	PM1, PM2_supporting, PM5, PP2, PP3, PP4	Alport Syndrome/Collagen-Associated Nephropathy
C18591	Columbia-CKD	16-2156267-ACACCAGCGGGGCGCCAG-A	PKD1	Low-risk	c.7511_7527delCTGGCGCCCCGCTGGTG	p.Ala2504fs	Het	Likely Pathogenic	PVS1, PM2_supporting	Autosomal Dominant Polycystic Kidney Disease(ADPKD)
C18731	Columbia-CKD	16-2153747-C-T	PKD1	Low-risk	c.8311G>A	p.Glu2771LysÂ	Het	Pathogenic	PS4, PM2_supporting, PP1_strong	Autosomal Dominant Polycystic Kidney Disease(ADPKD)
C18891	Columbia-CKD	4-88959654-G-A	PKD2	Low-risk	c.1094+1G>A	NA	Het	Pathogenic	PVS1, PS4, PM2_supporting	Autosomal Dominant Polycystic Kidney Disease(ADPKD)
C18901	Columbia-CKD	4-88986558-G-GA	PKD2	Low-risk	c.2159dupA	p.Asn720fs	Het	Pathogenic	PVS1, PS4, PM2_supporting	Autosomal Dominant Polycystic Kidney Disease(ADPKD)
C18901	Columbia-CKD	11-62400536-GC-G	GANAB	Low-risk	c.821delG	p.Gly274fs	Het	Likely Pathogenic	PVS1, PM2_supporting	Autosomal Dominant Polycystic Kidney Disease(ADPKD)
C19141	Columbia-CKD	2-16082413-G-GC	MYCN	Low-risk	c.228dupC	p.W77Lfs*8	Het	Likely Pathogenic	PVS1, PM2_supporting	Diabetic kidney disease
C19271	Columbia-CKD	11-5248232-T-A	HBB	High-risk	c.20A>T	p.Glu7Val	Hom	Pathogenic	PM3_VeryStrong, PS4, PM2_supporting, PM5, PP1_strong, PP4, PP5	CKD of unknown etiology
C19291	Columbia-CKD	20-43047140-G-A	HNF4A	Low-risk	c.724G>A	p.Val242Met	Het	Likely Pathogenic	PS4, PM2_supporting, PP3	CKD of unknown etiology
C19341	Columbia-CKD	X-107866056-G-C	COL4A5	Low-risk	c.2917+1G>C	NA	Hemi	Pathogenic	PVS1, PS4, PM2_supporting	Alport Syndrome/Collagen-Associated Nephropathy
C19771	Columbia-CKD	n/a	HNF1B	Low-risk	deletion of exon 1-9	deletion exons 1-9	Het	Pathogenic	NA	Renal Cysts and Diabetes
C20091	Columbia-CKD	2-227906881-C-T	COL4A4	Low-risk	c.3488G>A	p.Gly1163Asp	Het	Likely Pathogenic	PM1, PM2_supporting, PP2, PP3, PP4	CKD of unknown etiology
C20411	Columbia-GN	12-121416878-G-A	HNF1A	Low-risk	c.307G>A	p.Val103Met	Het	Likely Pathogenic	PS3_moderate, PS4, PM_supporting	IgA Nephropathy
C21531	Columbia-GN	16-56920278-C-T	SLC12A3	Low-risk	c.1925C>T	p.Pro642Leu	Het	Pathogenic	PS3_supporting, PS4, PM2_supporting, PM3_VeryStrong, PM5, PP1, PP3_moderate	Focal Segmental Glomerulosclerosis (FSGS)
C21531	Columbia-GN	16-56938314-G-A	SLC12A3	Low-risk	c.2861G>A	p.Arg954Gln	Het	Pathogenic	PS3_supporting, PS4, PM2_supporting, PM3_VeryStrong, PM5, PP1, PP3	Focal Segmental Glomerulosclerosis (FSGS)
C21891	Columbia-GN	10-102541073-GA-G	PAX2	Low-risk	c.568delA	p.Ile190fs	Het	Likely Pathogenic	PVS1, PM2_supporting	Focal Segmental Glomerulosclerosis (FSGS)
C22591	Columbia-GN	1-179521760-G-A	NPHS2	Low-risk	c.851C>T	p.Ala284Val	Het	Pathogenic	PS3_moderate, PS4, PM2_supporting, PM3_VeryStrong, PP3	Focal Segmental Glomerulosclerosis (FSGS)
C22591	Columbia-GN	1-179526214-C-T	NPHS2	Low-risk	c.686G>A	p.Arg229Gln	Het	Pathogenic	PS3_moderate, PS4, PM3_veryStrong, PM5	Focal Segmental Glomerulosclerosis (FSGS)
C22701	Columbia-CKD	X-107842023-G-A	COL4A5	Low-risk	c.1871G>A	p.Gly624Asp	Het	Pathogenic	PS3_supporting, PS4, PM1, PM2_supporting, PP1_strong, PP2, PP3, PP4	Thin Basement Membrane Disease (TBMD) - biopsy proven
C23461	Columbia-CKD	2-228009259-AATGAGT-A	COL4A4	Low-risk	c.81_86delACTCAT	p.Leu28_Ile29del	Het	Likely Pathogenic	PM2_supporting, PM3_strong, PM4	CKD of unknown etiology
C23621	Columbia-CKD	2-227924924-C-T	COL4A4	Low-risk	c.2092G>A	p.Gly698Arg	Het	Pathogenic	PS4_moderate, PM1, PM2_supporting, PM3_supporting, PP2, PP3, PP4	CKD of unknown etiology
C23971	Columbia-CKD	X-107911735-G-A	COL4A5	Low-risk	c.3790+1G>A	NA	Het	Likely Pathogenic	PVS1_strong, PM2_supporting, PP4	Alport Syndrome/Collagen-Associated Nephropathy
C24121	Columbia-GN	2-228004913-G-T	COL4A4	Low-risk	c.156C>A	p.Cys52Ter	Het	Likely Pathogenic	PVS1, PM2_supporting	Focal Segmental Glomerulosclerosis (FSGS)
C24541	Columbia-CKD	2-227872069-C-T	COL4A4	Low-risk	c.5036G>A	p.Arg1679Gln	Het	Pathogenic	PS4, PM1, PM2_supporting, PM5, PP1_moderate, PP3	CKD of unknown etiology
C24631	Columbia-CKD	16-2141581-AG-A	PKD1	Low-risk	c.11554delC	p.Leu3852fs	Het	Pathogenic	PVS1, PS4_moderate, PM2_supporting	Autosomal Dominant Polycystic Kidney Disease(ADPKD)
C24661	Columbia-CKD	16-20360114-C-T	UMOD	Low-risk	c.509G>A	p.Cys170Tyr	Het	Likely Pathogenic	PS3_supporting, PM1, PM2_supporting, PP1, PP4	CKD of unknown etiology
C25791	Columbia-CKD	X-107821308-G-A	COL4A5	Low-risk	c.646G>A	p.Gly216Arg	Hemi	Likely Pathogenic	PS4_moderate, PM1, PM2_supporting, PM5, PP2, PP3, PP4	Alport Syndrome/Collagen-Associated Nephropathy
C25792	Columbia-CKD	X-107821308-G-A	COL4A5	Low-risk	c.646G>A	p.Gly216Arg	Het	Pathogenic	PS4_moderate, PM1, PM2_supporting, PM5, PP2, PP3, PP4	Alport Syndrome/Collagen-Associated Nephropathy
C26091	Columbia-CKD	4-88929395-CG-C	PKD2	Low-risk	c.514delG	p.Asp172fs	Het	Likely Pathogenic	PVS1, PM2_supporting	Autosomal Dominant Polycystic Kidney Disease(ADPKD)
C26631	Columbia-CKD	7-6031649-G-A	PMS2	Low-risk	c.943C>T	p.Arg315Ter	Het	Pathogenic	PVS1, PS4, PM2_supporting	Chronic tubulo-interstitial Nephritis
C26631	Columbia-CKD	2-227872069-C-T	COL4A4	Low-risk	c.5036G>A	p.Arg1679Gln	Het	Likely Pathogenic	PS4, PM2_supporting, PM5, PP1_moderate, PP3	Chronic tubulo-interstitial Nephritis
C26691	Columbia-CKD	16-2161739-G-GGGCC	PKD1	Low-risk	c.3425_3428dupGGCC	p.Val1144fs	Het	Likely Pathogenic	PVS1, PM2_supporting	Autosomal Dominant Polycystic Kidney Disease(ADPKD)
C26851	Columbia-CKD	16-2152549-T-G	PKD1	Low-risk	c.9034A>C	p..Thr3012Pro	Het	Likely Pathogenic	PM1, PM2_supporting, PP1_moderate, PP3	Autosomal Dominant Polycystic Kidney Disease(ADPKD)
C27141	Columbia-CKD	16-2140883-A-C	PKD1	Low-risk	c.12003+2T>G	NA	Het	Likely Pathogenic	PVS1, PM2_supporting	Autosomal Dominant Polycystic Kidney Disease(ADPKD)
C27451	Columbia-CKD	4-88964610-G-A	PKD2	Low-risk	c.1319+1G>A	NA	Het	Pathogenic	PVS1_strong, PS4, PM2_supporting	Autosomal Dominant Polycystic Kidney Disease(ADPKD)
C27631	Columbia-CKD	2-227958869-TGGTGCTCCAGGCAAGCCA-T	COL4A4	Low-risk	c.1323_1340delTGGCTTGCCTGGAGCACC	p.Gly442_Pro447del	Het	Likely Pathogenic	PS4_moderate, PM2_supporting, PM4, PP1_moderate	CKD of unknown etiology
C27811	Columbia-GN	2-227919328-CC-AA	COL4A4	Low-risk	c.2841_2842delGGinsTT	p.ArgGly947*	Het	Likely Pathogenic	PVS1, PM2_supporting	Focal Segmental Glomerulosclerosis (FSGS)
C27931	Columbia-CKD	X-107841926-T-G	COL4A5	Low-risk	c.1780-6T>G	NA	Het	Likely Pathogenic	PVS1_strong, PS4_moderate, PM2_supporting, PP1, PP4	Alport Syndrome/Collagen-Associated Nephropathy
C28161	Columbia-CKD	10-16970304-T-C	CUBN	Low-risk	c.6125-2A>G	NA	Hom	Likely Pathogenic	PVS1_strong, PM2_supporting, PM3_supporting	CKD of unknown etiology
C28231	Columbia-CKD	X-107939580-G-A	COL4A5	Low-risk	c.5030G>A	p.Arg1677Gln	Hemi	Pathogenic	PS3_moderate, PM1, PM2_supporting, PM5, PP1_strong, PP3, PP4	CKD of unknown etiology
C28631	Columbia-CKD	2-228128561-C-T	COL4A3	Low-risk	c.1216C>T	p.Arg406Ter	Hom	Pathogenic	PVS1, PS4_moderate, PM2_supporting	Alport Syndrome/Collagen-Associated Nephropathy
C28691	Columbia-GN	2-228125833-G-A	COL4A3	Low-risk	c.1150G>A	p.Gly384Arg	Het	Likely Pathogenic	PM1, PM2_supporting, PP2, PP3_strong	Focal Segmental Glomerulosclerosis (FSGS)
C28841	Columbia-CKD	1-16381956-C-T	CLCNKB	Low-risk	c.1783C>T	p.Arg595Ter	Het	Pathogenic	PVS1_strong, PS4, PM2_supporting	Bartter Syndrome
C28841	Columbia-CKD	1-16382218-AC-A	CLCNKB	Low-risk	c.1897delC	p.Leu633fs	Het	Likely Pathogenic	PVS1, PM2_supporting, PM3_supporting	Bartter Syndrome
C28921	Columbia-CKD	4-88929082-A-AC	PKD2	Low-risk	c.203dupC	p.Ala69fs	Het	Pathogenic	PVS1, PS4, PM2_supporting	Autosomal Dominant Polycystic Kidney Disease(ADPKD)
C29081	Columbia-CKD	4-88973196-GC-G	PKD2	Low-risk	c.1603delC	p.Leu535fs	Het	Pathogenic	PVS1, PM2_supporting, PM3_supporting	Autosomal Dominant Polycystic Kidney Disease(ADPKD)
C29101	Columbia-GN	2-227892690-C-A	COL4A4	Low-risk	c.4009G>T	p.Gly1337*	Het	Likely Pathogenic	PVS1, PM2_supporting	Focal Segmental Glomerulosclerosis (FSGS)
C29271	Columbia-CKD	2-228112275-G-T	COL4A3	Low-risk	c.443G>T	p.Gly148Val	Het	Likely Pathogenic	PM1, PM2_supporting, PP2, PP3_strong	Membranoproliferative Glomerulonephritis, immuno-complex mediated (IC-MPGN)
C29481	Columbia-GN	X-107911675-G-A	COL4A5	Low-risk	c.3731G>A	p.Gly1244Asp	Hemi	Pathogenic	PS4_moderate, PM1, PM2_supporting, PM5, PP2, PP3_strong	Focal Segmental Glomerulosclerosis (FSGS)
C29691	Columbia-CKD	2-110926097-GT-GÂ	NPHP1	Low-risk	c.555delA	p.Lys185fsÂ	Hom	Pathogenic	PVS1, PM2_supporting, PM3_supporting	Chronic tubulo-interstitial Nephritis
C29711	Columbia-CKD	2-227954583-C-T	COL4A3	Low-risk	c.1459+1G>A	NA	Het	Likely Pathogenic	PVS1_strong, PM2_supporting, PP4	Thin Basement Membrane Disease (TBMD) - biopsy proven
C29771	Columbia-CKD	2-227968749-C-A	COL4A4	Low-risk	c.755G>T	p.Gly252Val	Het	Likely Pathogenic	PM1, PM2_supporting, PP1_moderate, PP3	Thin Basement Membrane Disease (TBMD) - biopsy proven
C30211	Columbia-CKD	2-227924126-GC-G	COL4A4	Low-risk	c.2377delG	p.Ala793fs	Het	Likely Pathogenic	PVS1, PM2_supporting	Alport Syndrome/Collagen-Associated Nephropathy
C30211	Columbia-CKD	2-227907873-C-T	COL4A4	Low-risk	c.3317G>A	p.Gly1106Asp	Het	Likely Pathogenic	PM1, PM2_supporting, PP2, PP3, PP4	Alport Syndrome/Collagen-Associated Nephropathy
C30391	Columbia-GN	12-15637086-AG-A	PTPRO	Low-risk	c.256delG	p.Ala86fs	Hom	Pathogenic	PVS1, PM2_supporting, PM3_supporting	Focal Segmental Glomerulosclerosis (FSGS)
C30401	Columbia-GN	2-227983440-C-T	COL4A4	Low-risk	c.410G>A	p.Gly137Asp	Het	Likely Pathogenic	PM1, PM2_supporting, PP2, PP3_strong	Focal Segmental Glomerulosclerosis (FSGS)
C30461	Columbia-GN	2-227896891-C-T	COL4A4	Low-risk	c.3679G>A	p.Gly1227Arg	Het	Likely Pathogenic	PM1, PM2_supporting, PP2, PP3_moderate	Focal Segmental Glomerulosclerosis (FSGS)
C30501	Columbia-CKD	16-2142079-TC-T	PKD1	Low-risk	c.11379delG	p.Thr3794fsÂ	Het	Pathogenic	PVS1, PS4_moderate, PM2_supporting	Autosomal Dominant Polycystic Kidney Disease(ADPKD)
C30731	Columbia-CKD	10-102509550-CG-C	PAX2	Low-risk	c.93delG	p.Leu33fsÂ	Het	Likely Pathogenic	PVS1, PM2_supporting	CAKUT
C30971	Columbia-GN	2-228124575-G-A	COL4A3	Low-risk	c.1096G>A	p.Gly366Arg	Het	Likely Pathogenic	PS4_moderate, PM1, PM2_supporting, PP2, PP3	Focal Segmental Glomerulosclerosis (FSGS)
C31161	Columbia-CKD	2-227958987-C-TÂ	COL4A4	Low-risk	c.1223G>A	p.Gly408Glu	Het	Likely Pathogenic	PS4_moderate, PM1, PM2_supporting, PP2, PP3, PP4	CKD of unknown etiology
C31351	Columbia-CKD	X-107909779-G-AÂ	COL4A5	Low-risk	c.3508G>A	p.Gly1170Se	Hemi	Likely Pathogenic	PS4_moderate, PM1, PM2_supporting, PM5, PP2, PP3, PP4	Alport Syndrome/Collagen-Associated Nephropathy
C31351	Columbia-CKD	2-228163475-G-AÂ	COL4A3	Low-risk	c.3829G>A	p.Gly1277Ser	Het	Likely Pathogenic	PS4_supporting, PM1, PM2_supporting, PP2, PP3, PP4	Alport Syndrome/Collagen-Associated Nephropathy
C31421	Columbia-CKD	2-227896865-TG-T	COL4A4	Low-risk	c.3704del	p.Pro1235fs	Het	Pathogenic	PVS1, PS4_moderate, PM2_supporting	CKD of unknown etiology
C31501	Columbia-CKD	2-227924284-A-AG	COL4A4	Low-risk	c.2219dupC	p.Val741fs	Het	Likely Pathogenic	PVS1, PM2_supporting	Hypertension-assocaited CKD
C31511	Columbia-CKD	12-32994006-AC-A	PKP2	Low-risk	c.1511delG	p.Gly504fs	Het	Pathogenic	PVS1, PS4, PM2_supporting	Hypertension-assocaited CKD
C31811	Columbia-CKD	2-228145207-G-A	COL4A3	Low-risk	c.2275G>AÂ	p.Gly759ArgÂ	Het	Likely Pathogenic	PM1, PM2_supporting, PP1, PP2, PP3, PP4	Alport Syndrome/Collagen-Associated Nephropathy
C31821	Columbia-GN	2-227958987-C-TÂ	COL4A4	Low-risk	c.1223G>A	p.Gly408Glu	Het	Likely Pathogenic	PS4_moderate, PM1, PM2_supporting, PP2, PP3, PP4	Focal Segmental Glomerulosclerosis (FSGS)
C32381	Columbia-GN	X-107842023-G-A	COL4A5	Low-risk	c.1871G>A	p.Gly624Asp	Het	Pathogenic	PS3_supporting, PS4, PM1, PM2_supporting, PP1_strong, PP2, PP3, PP4	Focal Segmental Glomerulosclerosis (FSGS)
C32491	Columbia-CKD	1-196642281-A-G	CFH	Low-risk	c.232A>G	p.Arg78Gly	Het	Likely Pathogenic	PS3_supporting, PS4_moderate, PM1, PM2_supporting, PP1	C3 Glomerulnephritis (C3GN)
C33191	Columbia-CKD	X-107821306-A-C	COL4A5	Low-risk	c.646-2A>C	NA	Hemi	Likely Pathogenic	PVS1_moderate, PM2_supporting, PP1, PP4	C3 Glomerulnephritis (C3GN)
C33191	Columbia-CKD	2-227985765-C-T	COL4A4	Low-risk	c.292G>A	p.Gly98Ser	Het	Likely Pathogenic	PM1, PM2_supporting, PP2, PP3_moderate, PP4	C3 Glomerulnephritis (C3GN)
CD100110-1	Columbia-CKD	X-100656656-C-T	GLA	Low-risk	c.511G>A	p.Gly171Ser	Hemi	Likely Pathogenic	PS4_moderate, PM1, PM2_supporting, PP3	CKD of unknown etiology
F10371	Columbia-GN	9-129455835-CAG-C	LMX1B	Low-risk	c.775_776delAG	p.Ser259CysfsTer38	Het	Pathogenic	PVS1, PM2_supporting, PP4	Focal Segmental Glomerulosclerosis (FSGS)
F10521	Columbia-GN	2-217281004-T-C	SMARCAL1	Low-risk	c.836T>C	p.Phe279Ser	Het	Pathogenic	PS4, PM2_supporting, PM3_VeryStrong, PP1, PP3	Focal Segmental Glomerulosclerosis (FSGS)
F10521	Columbia-GN	2-217285020-A-G	SMARCAL1	Low-risk	c.863-2A>G	p.Phe279Ser	Het	Pathogenic	PVS1_strong, PS4, Pm2_supporting, PM3_VeryStrong	Focal Segmental Glomerulosclerosis (FSGS)
F10571	Columbia-GN	1-179521743-C-T	NPHS2	Low-risk	c.868G>A	p.Val290Met	Het	Pathogenic	PS4, PM2_supporting, PM3_VeryStrong, PP3	Focal Segmental Glomerulosclerosis (FSGS)
F10571	Columbia-GN	1-179530422-A-T	NPHS2	Low-risk	c.451+2T>A	NA	Het	Pathogenic	PVS1, PS4, PM2_supporting, PM3_supporting	Focal Segmental Glomerulosclerosis (FSGS)
F10861	Columbia-GN	2-228154806-T-C	COL4A3	Low-risk	c.3070+2T>C	NA	Het	Likely Pathogenic	PVS1_strong, PM2_supporting, PP4	Focal Segmental Glomerulosclerosis (FSGS)
KO0076	CureGN	2-228172594-T-C	COL4A3	Low-risk	c.4421T>C	p.Leu1474Pro	Het	Likely Pathogenic	PS4, PM2_supporting, PP2, PP3	Minimal Change Disease
KO0076	CureGN	1-179520481-G-A	NPHS2	Low-risk	c.979C>T	p.Leu327Phe	Het	Pathogenic	PM1, PM2_supporting, PM3_VeryStrong, PP3	Minimal Change Disease
KO0076	CureGN	1-179526214-C-T	NPHS2	Low-risk	c.686G>A	p.Arg229Gln	Het	Pathogenic	PM3_VeryStrong, PP1	Minimal Change Disease
KO0112	CureGN	2-228128588-G-A	COL4A3	Low-risk	c.1243G>A	p.Gly415Arg	Het	Likely Pathogenic	PM1, PM2_supporting, PP2, PP3_moderate	IgA Nephropathy
KO0115	CureGN	11-32413513-C-T	WT1	Low-risk	c.1432+5G>A	NA	Het	Pathogenic	PS3_moderate, PS4, PM2_supporting, PM6_VeryStrong	Focal Segmental Glomerulosclerosis (FSGS)
KO0125	CureGN	10-102539262-C-T	PAX2	Low-risk	c.418C>T	p.Arg140Trp	Het	Pathogenic	PS4, PM2_supporting, PM5, PP3	Focal Segmental Glomerulosclerosis (FSGS)
KO0325	CureGN	2-217279841-CTT-C	SMARCAL1	Low-risk	c.415_416delTT	p.Leu139fs	Het	Likely Pathogenic	PVS1, PM2_supporting	IgA Nephropathy
KO0325	CureGN	2-217329363-C-T	SMARCAL1	Low-risk	c.2114C>T	p.Thr705Ile	Het	Pathogenic	PS4, PM3_Strong, PP3	IgA Nephropathy
KO0371	CureGN	2-228153938-G-A	COL4A3	High-risk	c.65G>A	p.Gly22Glu	Het	Likely Pathogenic	PM1, PM2_supporting, PM5, PP2, PP3	Focal Segmental Glomerulosclerosis (FSGS)
KO0394	CureGN	10-17026170-G-A	CUBN	Low-risk	c.4459C>T	p.Arg1487*	Het	Likely Pathogenic	PVS1, PM2_supporting	Minimal Change Disease
KO0394	CureGN	10-17026273-A-C	CUBN	Low-risk	c.4356T>G	p.Tyr1452*	Het	Likely Pathogenic	PVS1, PM2_supporting	Minimal Change Disease
KO0397	CureGN	2-228144539-C-G	COL4A3	Low-risk	c.2156C>G	p.Ser719*	Het	Likely Pathogenic	PVS1, PM2_supporting	IgA Nephropathy
KO0449	CureGN	9-129453132-G-T	LMX1B	High-risk	c.344G>T	p.Cys115Phe	Het	Likely Pathogenic	PM1, PM2_supporting, PP3_strong	Focal Segmental Glomerulosclerosis (FSGS)
KO0465	CureGN	11-32413577-C-T	WT1	Low-risk	c.1373G>A	p.Arg458Gln	Het	Likely Pathogenic	PS3_supporting, PS4_moderate, PM1, PM2_supporting, PP1, PP3	Focal Segmental Glomerulosclerosis (FSGS)
KO0580	CureGN	2-227919418-C-T	COL4A4	Low-risk	c.2752G>A	p.Gly918Arg	Het	Likely Pathogenic	PM1, PM2_supporting, PP1, PP2, PP3	Focal Segmental Glomerulosclerosis (FSGS)
KO0604	CureGN	2-228163475-G-A	COL4A3	Low-risk	c.3829G>A	p.Gly1277Ser	Het	Likely Pathogenic	PM1, PM2_supporting, PP2, PP3_strong	Minimal Change Disease
KO0617	CureGN	2-228102732-G-A	COL4A3	High-risk	c.136G>A	p.Gly46Arg	Het	Likely Pathogenic	PM1, PM2_supporting, PP2, PP3_moderate	Focal Segmental Glomerulosclerosis (FSGS)
KO0628	CureGN	1-179521743-C-T	NPHS2	Low-risk	c.868G>A	p.Val290Met	Het	Pathogenic	PS4, PM2_supporting, PM3_VeryStrong, PP3	Focal Segmental Glomerulosclerosis (FSGS)
KO0628	CureGN	1-179530462-C-T	NPHS2	Low-risk	c.413G>A	p.Arg138Gln	Het	Pathogenic	PS3_supporting, PS4, PM2_supporting, PM3_VeryStrong, PP3	Focal Segmental Glomerulosclerosis (FSGS)
KO0631	CureGN	1-179520490-G-A	NPHS2	Low-risk	c.970C>T	p.Leu324Phe	Het	Likely Pathogenic	PM1, PM2_supporting, PM3_supporting, PP3, PP4	Minimal Change Disease
KO0631	CureGN	1-179526214-C-T	NPHS2	Low-risk	c.686G>A	p.Arg229Gln	Het	Pathogenic	PS4, PM3_VeryStrong, PP1	Minimal Change Disease
KO0697	CureGN	1-179521749-C-T	NPHS2	Low-risk	c.862G>A	p.Ala288Thr	Het	Pathogenic	PM1, PM2_supporting, PM3_VeryStrong, PP3	Focal Segmental Glomerulosclerosis (FSGS)
KO0697	CureGN	1-179526214-C-T	NPHS2	Low-risk	c.686G>A	p.Arg229Gln	Het	Pathogenic	PS4, PM3_VeryStrong, PP1	Focal Segmental Glomerulosclerosis (FSGS)
KO0728	CureGN	20-60906182-C-CGTGCTGCAGGCAGAGGGACGAG	LAMA5	Low-risk	c.3555_3556insCTCGTCCCTCTGCCTGCAGCAC	p.Gly1186fs	Het	Likely Pathogenic	PVS1, PM2_supporting	Focal Segmental Glomerulosclerosis (FSGS)
KO0728	CureGN	20-60907427-C-A	LAMA5	Low-risk	c.3552+1G>T	NA	Het	Likely Pathogenic	PVS1, PM2_supporting	Focal Segmental Glomerulosclerosis (FSGS)
KO0756	CureGN	2-227892619-CG-C	COL4A4	Low-risk	c.4079delC	p.Pro1360fs	Het	Likely Pathogenic	PVS1, PM2_supporting	Minimal Change Disease
KO0861	CureGN	2-227896865-TG-T	COL4A4	Low-risk	c.3704delC	p.Pro1235fs	Het	Likely Pathogenic	PVS1, PM2_supporting	Focal Segmental Glomerulosclerosis (FSGS)
KO0877	CureGN	2-227958987-C-T	COL4A4	Low-risk	c.1223G>A	p.Gly408Glu	Het	Likely Pathogenic	PM1, PM2_supporting, PP2, PP3, PP4	Focal Segmental Glomerulosclerosis (FSGS)
KO0932	CureGN	2-228148536-G-A	COL4A3	Low-risk	c.2710G>A	p.Gly904Arg	Het	Likely Pathogenic	PM1, PM2_supporting, PP2, PP3_strong	Focal Segmental Glomerulosclerosis (FSGS)
KO0979	CureGN	2-228131805-G-A	COL4A3	Low-risk	c.1504+1G>A	NA	Het	Pathogenic	PVS1_strong, PS4_moderate, PM2_supporting, PM3_supporting, PP1	Focal Segmental Glomerulosclerosis (FSGS)
KO1004	CureGN	1-179526362-C-T	NPHS2	Low-risk	c.538G>A	p.Val180Met	Hom	Pathogenic	PS4, PM2_supporting, PM3_Strong, PP3	IgA Nephropathy
KO1160	CureGN	2-228148990-G-A	COL4A3	Low-risk	c.2810G>A	p.Gly937Glu	Het	Likely Pathogenic	PM1, PM2_supporting, PP2, PP3, PP4	Focal Segmental Glomerulosclerosis (FSGS)
KO1168	CureGN	14-105167956-C-T	INF2	High-risk	c.254C>T	p.Ser85Leu	Het	Likely Pathogenic	PM1, PM2_supporting, PM5, PP3	IgA Nephropathy
KO1197	CureGN	14-105169782-G-A	INF2	Low-risk	c.658G>A	p.Glu220Lys	Het	Likely Pathogenic	PS4, PM2_supporting, PP1, PP3	IgA Nephropathy
KO1227	CureGN	9-129455529-G-A	LMX1B	Low-risk	c.668G>A	p.Arg223Gln	Het	Likely Pathogenic	PS4, PM2_supporting, PM6, PP3	Focal Segmental Glomerulosclerosis (FSGS)
KO1229	CureGN	10-102510548-C-T	PAX2	Low-risk	c.310C>T	p.Arg104*	Het	Pathogenic	PVS1, PM2_supporting	IgA Nephropathy
KO1236	CureGN	2-227967475-TCACTGATGTTAACAGCAAATGATGCTTACCCGAGGCCCTGGAAATC-T	COL4A4	Low-risk	c.914_930+29delGATTTCCAGGGCCTCGGGTAAGCATCATTTGCTGTTAACATCAGTG	p.Phe306fs	Het	Pathogenic	PVS1, PM2_supporting, PP1	Minimal Change Disease
KO1238	CureGN	14-105169764-C-T	INF2	Low-risk	c.640C>T	p.Arg214Cys	Het	Likely Pathogenic	PS4_moderate, PM1, PM2_supporting, PM5, PP1, PP3	Focal Segmental Glomerulosclerosis (FSGS)
KO1266	CureGN	X-107842023-G-A	COL4A5	Low-risk	c.1871G>A	p.Gly624Asp	Het	Pathogenic	PS4, PM1, PM2_supporting, PM5, PP2, PP3	Focal Segmental Glomerulosclerosis (FSGS)
KO1288	CureGN	2-228145220-AT-A	COL4A3	Low-risk	c.2290delT	p.Ser764fs	Het	Likely Pathogenic	PVS1, PM2_supporting	Focal Segmental Glomerulosclerosis (FSGS)
KO1312	CureGN	2-227984645-C-T	COL4A4	Low-risk	c.338G>A	p.Gly113Asp	Het	Likely Pathogenic	PM1, PM2_supporting, PP2, PP3	Focal Segmental Glomerulosclerosis (FSGS)
KO1329	CureGN	1-179530462-C-T	NPHS2	Low-risk	c.413G>A	p.Arg138Gln	Hom	Pathogenic	PS3_supporting, PS4, PM2_supporting, PM3_VeryStrong, PP3	Minimal Change Disease
KO1473	CureGN	2-228118026-AAG-A	COL4A3	Low-risk	c.663_664delAG	p.Arg221fs	Het	Pathogenic	PVS1, PM2_supporting, PM3	Focal Segmental Glomerulosclerosis (FSGS)
KO1542	CureGN	7-131194171-G-A	PODXL	Low-risk	c.880C>T	p.Arg294*	Het	Pathogenic	PVS1, PS3_supporting, PM2_supporting	Focal Segmental Glomerulosclerosis (FSGS)
KO1702	CureGN	2-227966580-C-T	COL4A4	Low-risk	c.975+1G>A	NA	Het	Likely Pathogenic	PVS1, PM2_supporting	Focal Segmental Glomerulosclerosis (FSGS)
KO1749	CureGN	14-105167932-T-C	INF2	Low-risk	c.230T>C	p.Leu77Pro	Het	Likely Pathogenic	PM1, PM2_supporting, PM5, PP3	Focal Segmental Glomerulosclerosis (FSGS)
KO1774	CureGN	1-179521740-G-A	NPHS2	Low-risk	c.871C>T	p.Arg291Trp	Het	Pathogenic	PM1, PM2_supporting, PM3_VeryStrong, PP3	Minimal Change Disease
KO1774	CureGN	1-179526214-C-T	NPHS2	Low-risk	c.686G>A	p.Arg229Gln	Het	Pathogenic	PS4, PM3_VeryStrong, PP1	Minimal Change Disease
KO1790	CureGN	1-179521760-G-A	NPHS2	Low-risk	c.851C>T	p.Ala284Val	Het	Pathogenic	PS4, PM1, PM2_supporting, PM3_VeryStrong, PP3	Focal Segmental Glomerulosclerosis (FSGS)
KO1790	CureGN	1-179526214-C-T	NPHS2	Low-risk	c.686G>A	p.Arg229Gln	Het	Pathogenic	PS4, PM3_VeryStrong, PP1	Focal Segmental Glomerulosclerosis (FSGS)
KO1872	CureGN	15-59430549-GTTGT-G	MYO1E	Low-risk	c.3094_3097delACAA	p.Thr1032fs	Het	Pathogenic	PVS1, PM2_supporting, PM3	Focal Segmental Glomerulosclerosis (FSGS)
KO1872	CureGN	15-59453271-C-T	MYO1E	Low-risk	c.2785+1G>A	NA	Het	Likely Pathogenic	PVS1, PM2_supporting, PM3_supporting	Focal Segmental Glomerulosclerosis (FSGS)
KO1875	CureGN	2-228163475-G-A	COL4A3	Low-risk	c.3829G>A	p.Gly1277Ser	Het	Pathogenic	PM1, PM2_supporting, PP2, PP3_strong	Minimal Change Disease
KO1969	CureGN	11-32413577-C-T	WT1	Low-risk	c.1373G>A	p.Arg458Gln	Het	Likely Pathogenic	PM1, PM2_supporting, PP1, PP3	Focal Segmental Glomerulosclerosis (FSGS)
KO1978	CureGN	2-227914820-C-G	COL4A4	Low-risk	c.3178G>C	p.Gly1060Arg	Het	Pathogenic	PM1, PM2_supporting, PP2, PP3_strong	Minimal Change Disease
KO2010	CureGN	X-107814644-G-A	COL4A5	Low-risk	c.386G>A	p.Gly129Glu	Het	Likely Pathogenic	PM1, PM2_supporting, PM5, PP2, PP3	Focal Segmental Glomerulosclerosis (FSGS)
KO2011	CureGN	X-107842023-G-A	COL4A5	Low-risk	c.1871G>A	p.Gly624Asp	Het	Pathogenic	PS4, PM1, PM2_supporting, PP1_strong, PP2, PP3	Focal Segmental Glomerulosclerosis (FSGS)
KO2015	CureGN	1-179521743-C-T	NPHS2	Low-risk	c.868G>A	p.Val290Met	Het	Pathogenic	PS4, PM2_supporting, PM3_VeryStrong, PP3	Minimal Change Disease
KO2015	CureGN	1-179530462-C-T	NPHS2	Low-risk	c.413G>A	p.Arg138Gln	Het	Pathogenic	PS3_supporting, PS4, PM2_supporting, PM3_VeryStrong, PP3	Minimal Change Disease
KO2042	CureGN	22-36708207-C-G	MYH9	Low-risk	c.1615G>C	p.Asp539His	Het	Likely Pathogenic	PM2_suporting, PP2, PP3_strong	Membranous Nephropathy
KO2113	CureGN	2-227915829-C-T	COL4A4	Low-risk	c.3014G>A	p.Gly1005Glu	Het	Likely Pathogenic	PM1, PM2_supporting, PP2, PP3_moderate	Membranous Nephropathy
KO2119	CureGN	X-107842023-G-A	COL4A5	Low-risk	c.1871G>A	p.Gly624Asp	Hom	Pathogenic	PS4, PM1, PM2_supporting, PP1_strong, PP2, PP3	Focal Segmental Glomerulosclerosis (FSGS)
M10171	Columbia-CKD	11-101375412-AG-A	TRPC6	Low-risk	c.287delC	p.Ser96fs	Het	Likely Pathogenic	PVS1, PM2_supporting	CAKUT
M10591	Columbia-CKD	2-166775914-G-A	TTC21B	Low-risk	c.1546C>T	p.Gln516*	Het	Likely Pathogenic	PVS1, PM2_supporting	CAKUT
M10591	Columbia-CKD	2-166797621-G-AÂ	TTC21B	Low-risk	c.626C>T	p.Pro209Leu	Het	Likely Pathogenic	PS3_supporting, PS4, PM2_supporting, PP3	CAKUT
M10731	Columbia-CKD	11-5248232-T-A	HBB	Low-risk	c.20A>T	p.Glu7Val	Hom	Pathogenic	PM3_VeryStrong, PS4, PM2_supporting, PM5, PP1_strong, PP4, PP5	CAKUT
M11041	Columbia-CKD	X-107819194-G-T	COL4A5	Low-risk	c.601G>T	p.Gly201Cys	Hemi	Likely Pathogenic	PM1, PM2_supporting, PM5, PP2, PP3_strong	CAKUT
M11151	Columbia-CKD	17-29554554-C-G	NF1	Low-risk	c.2339C>G	p.Thr780Arg	Het	Pathogenic	PS4, PM1, PM2_supporting, PM5, PP2, PP3	CAKUT
M11771	Columbia-CKD	16-3779219-C-CC	CREBBP	Low-risk	c.5716dupG	p.Ala1906GlyfsTer22	Het	Likely Pathogenic	PVS1_strong, PM2_supporting, PP4	CAKUT
M11821	Columbia-CKD	5-137045450-G-T	KLHL3	Low-risk	c.230C>A	p.Ala77GluÂ	Het	Likely Pathogenic	PS3_moderate, PS4_moderate, PM2_supporting, PP3_moderate	Gordon Syndrome
M12101	Columbia-CKD	1-113642897-G-T	LRIG2	Low-risk	c.1237G>T	p.Glu413*	Het	Likely Pathogenic	PVS1, PM2_supporting	CAKUT
M12161	Columbia-CKD	1-8420527-G-GC	RERE	Low-risk	c.1377dupG	p.P460Afs*89	Het	Likely Pathogenic	PVS1, PM2_supporting	CAKUT
M12331	Columbia-CKD	8-72127622-C-G	EYA1	Low-risk	c.1597G>C	p.Gly533Arg	Het	Pathogenic	PVS1, PM2_supporting, PP1	CAKUT
M12601	Columbia-CKD	20-10653588-G-A	JAG1	Low-risk	c.148C>T	p.Gln50Ter	Het	Pathogenic	PVS1, PS4_moderate, PM2_supporting	CAKUT
M12731	Columbia-CKD	X-14863236-CA-C	FANCB	Low-risk	c.1669delA	p.Asp557Ilefs*21	Hemi	Pathogenic	PVS1, PS4_moderate, PM2_supporting	CAKUT
M12821	Columbia-CKD	8-72233968-C-T	EYA1	Low-risk	c.418+1G>A	NA	Het	Pathogenic	PVS1, PS2_moderate, PM2_supporting	CAKUT
M12841	Columbia-CKD	16-2164927-C-G	PKD1	Low-risk	c.2098-1G>C	NA	Het	Pathogenic	PVS1_strong, PM2_supporting, PM6_supporting	CAKUT
M14261	Columbia-CKD	17-36091778-C-T	HNF1B	Low-risk	c.853G>A	p.Gly285Ser	Het	Likely Pathogenic	PS4_moderate, PM1, PM2_supporting, PM5, PP3	CAKUT
M14621	Columbia-CKD	17-29663492-G-A	NF1	Low-risk	c.6147+1G>A	NA	Het	Pathogenic	PVS1_strong, PS4, PM2_supporting	CAKUT
M14681	Columbia-CKD	2-74141962-C-T	ACTG2	Low-risk	c.769C>T	p.Arg257Cys	Het	Pathogenic	PS2_VeryStrong, PS3_supporting, PS4, PM2_supporting, PM5, PP1_strong, PP2, PP3	CAKUT
M15111	Columbia-CKD	16-2162923-G-GT	PKD1	Low-risk	c.3026dupA	p.Tyr1009fsÂ	Het	Likely Pathogenic	PVS1, PM2_supporting	CAKUT
M15371	Columbia-CKD	8-72127621-C-T	EYA1	Low-risk	c.1597+1G>A	NA	Het	Pathogenic	PVS1, PM2_supporting, PP1	CAKUT
M15372	Columbia-CKD	8-72127621-C-T	EYA1	Low-risk	c.1579+1G>A	NA	Het	Pathogenic	PVS1, PM2_supporting, PP1	CAKUT
M15501	Columbia-CKD	7-156799252-TGCTCCA-T	MNX1	Low-risk	c.767_772delTGGAGC	p.Leu256_Glu257del Â	Het	Likely Pathogenic	PM1, PM2_supporting, PM4, PP4	CAKUT
M15641	Columbia-CKD	11-32413566-G-A	WT1	Low-risk	c.1399C>T	p.Arg467Trp	Het	Pathogenic	PS4, PM1, PM2_supporting, PM5	Nephrotic Syndrome without Biopsy
M15681	Columbia-CKD	10-16970304-T-C	CUBN	Low-risk	c.6125-2A>G	NA	Hom	Likely Pathogenic	PVS1_strong, PM2_supporting, PM3_supporting	CAKUT
M15731	Columbia-CKD	2-166785654-A-T	TTC21B	Low-risk	c.1377T>A	p.Cys459*	Het	Likely Pathogenic	PVS1, PM2_supporting	CKD of unknown etiology
M15731	Columbia-CKD	2-166797621-G-A	TTC21B	Low-risk	c.626C>T	p.Pro209Leu	Het	Pathogenic	PS3_supporting, PS4, PM2_supporting, PM3_strong, PP3	CKD of unknown etiology
M16031	Columbia-CKD	11-32450048-G-T	WT1	High-risk	c.779C>A	p.Ser260Ter	Het	Pathogenic	PVS1, PM2_supporting	CAKUT
NICU10111	Columbia-CKD	9-140129093-CCT-C	SLC34A3	Low-risk	c.1246_1247delCT	p.Leu417fsÂ	Het	Pathogenic	PVS1, PS4_moderate, PM2_supporting	CAKUT
NICU10111	Columbia-CKD	9-140130625-T-TC	SLC34A3	Low-risk	c.1561dupC	p.Leu521fs	Het	Pathogenic	PVS1, PS4, PM2_supporting	CAKUT
NICU10301	Columbia-CKD	16-2152536-T-C	PKD1	Low-risk	c.9047A>G	p.Gln3016Arg	Het	Likely Pathogenic	PS3_supporting, PS4, PM2_supporting	CAKUT
T10021	Columbia-CKD	X-107850059-G-A	COL4A5	Low-risk	c.2332G>A	p.Gly778Ser	Hemi	Likely Pathogenic	PS4_moderate, PM1, PM2_supporting, PM5, PP2, PP3	Alport Syndrome/Collagen-Associated Nephropathy
T10041	Columbia-CKD	12-121416590-C-T	HNF1A	Low-risk	c.19C>T	p.Q7X	Het	Pathogenic	PVS1, PS3_moderate, PM2_supporting, PP1_moderate	Diabetic kidney disease
T10111	Columbia-CKD	4-39187353-T-C	WDR19	Low-risk	c.14T>C	p.Phe5Ser	Het	VOUS, CLIA confirmed and Returned	PM2_supporting, PM3, PP1	Medullary Cystic Kidney Disease (MCKD)
T10111	Columbia-CKD	4-39274682-G-A	WDR19	Low-risk	c.3565+1G>A	NA	Het	Likely Pathogenic	PVS1, PS4, PM2_supporting, PM3_strong	Medullary Cystic Kidney Disease (MCKD)
T10114	Columbia-CKD	4-39274682-G-A	WDR19	Low-risk	c.3565+1G>A	NA	Het	Pathogenic	PVS1, PS4, PM2_supporting, PM3_Strong	Medullary Cystic Kidney Disease (MCKD)
T10151	Columbia-CKD	2-166771850-G-A	TTC21B	Low-risk	c.1999C>T	p.Gln667Ter	Het	Pathogenic	PVS1, PM2_supporting, PM3_supporting	Medullary Cystic Kidney Disease (MCKD)
T10151	Columbia-CKD	2-166797621-G-A	TTC21B	Low-risk	c.626C>T	p.Pro209Leu	Het	Pathogenic	PS3_supporting, PS4, PM2_supporting, PM3_VeryStrong, PP1_strong, PP3	Medullary Cystic Kidney Disease (MCKD)
T10211	Columbia-CKD	16-2158473-AAC-A	PKD1	Low-risk	c.6693_6694delGT	p.Phe2232fs	Het	Likely Pathogenic	PVS1, PM2_supporting	Autosomal Dominant Polycystic Kidney Disease(ADPKD)
T10251	Columbia-CKD	X-107911629-G-A	COL4A5	Low-risk	c.3685G>A	p.Gly1229Ser	Hemi	Pathogenic	PS4, PM1, PM2_supporting, PM5, PP2, PP3, PP4	Alport Syndrome/Collagen-Associated Nephropathy
T10341	Columbia-CKD	16-2166856-G-T	PKD1	Low-risk	c.1584C>A	p.Tyr528*	Het	Likely Pathogenic	PVS1, PM2_supporting	Autosomal Dominant Polycystic Kidney Disease(ADPKD)
T10351	Columbia-CKD	9-135798741-T-A	TSC1	Low-risk	c.502A>T	p.Lys168*	Het	Likely Pathogenic	PVS1, PM2_supporting	Autosomal Dominant Polycystic Kidney Disease(ADPKD)
T10391	Columbia-GN	11-101323799-G-A	TRPC6	Low-risk	c.2683C>T	p.Arg895Cys	Het	Pathogenic	PS3, PS4_moderate, PM1, PM2_supporting, PM5, PP1_strong, PP3	Focal Segmental Glomerulosclerosis (FSGS)
T10392	Columbia-GN	11-101323799-G-A	TRPC6	Low-risk	c.2683C>T	p.Arg895Cys	Het	Pathogenic	PS3, PS4_moderate, PM1, PM2_supporting, PM5, PP1_strong, PP3	Focal Segmental Glomerulosclerosis (FSGS)
T10431	Columbia-CKD	16-2158436-GCT-G	PKD1	Low-risk	c.6730_6731delAG	p.Ser2244fs	Het	Pathogenic	PVS1, PS4_moderate, PM2_supporting	Autosomal Dominant Polycystic Kidney Disease(ADPKD)
T10461	Columbia-CKD	16-2152196-T-TA	PKD1	Low-risk	c.9262dupT	p.Tyr3088fs	Het	Likely Pathogenic	PVS1, PM2_supporting	Autosomal Dominant Polycystic Kidney Disease(ADPKD)
T10491	Columbia-CKD	17-42333076-G-A	SLC4A1	Low-risk	c.1765C>T	p.Arg589Cys	Het	Pathogenic	PS2, PS3_supporting, PS4, PM2_supporting, PM5, PP3	Nephronophthisis(NPHP)
T10531	Columbia-CKD	10-102510458-G-T	PAX2	Low-risk	c.220G>T	p.Glu74*	Het	Likely Pathogenic	PVS1, PM2_supporting	CAKUT
T10591	Columbia-CKD	4-88973312-T-A	PKD2	Low-risk	c.1716+2T>A	NA	Het	Pathogenic	PVS1_strong, PS4, PM2_supporting	Autosomal Dominant Polycystic Kidney Disease(ADPKD)
T10781	Columbia-CKD	16-2156561-C-A	PKD1	Low-risk	c.7327G>T	p.Gly2443*	Het	Pathogenic	PVS1, PS4_moderate, PM2_supporting	Autosomal Dominant Polycystic Kidney Disease(ADPKD)
T10901	Columbia-GN	X-107869503-G-T	COL4A5	Low-risk	c.3170G>T	p.Gly1057Val	Het	Likely Pathogenic	PM1, PM2_supporting, PP2, PP3, PP4	Focal Segmental Glomerulosclerosis (FSGS)
T10941	Columbia-CKD	16-20360306-C-A	UMOD	Low-risk	c.317G>T	p.Cys106Phe	Het	Pathogenic	PS4, PM1, PM2_supporting, PM5, PP1_strong, PP3	CKD of unknown etiology
T11061	Columbia-CKD	X-107863487-A-G	COL4A5	Low-risk	c.2510-2A>G	NA	Het	Likely Pathogenic	PVS1_strong, PM2_supporting, PP4	Alport Syndrome/Collagen-Associated Nephropathy
T11241	Columbia-CKD	14-105169654-G-A	INF2	Low-risk	c.530G>A	p.Arg177His	Het	Pathogenic	PS4_moderate, PM1, PM2_supporting, PM5, PP1_strong, PP3	CKD of unknown etiology
T11241	Columbia-CKD	4-983654-G-A	SLC26A1	Low-risk	c.1073C>T	p.Ser358Leu	Het	Likely Pathogenic	PS3_supporting, PS4, PM2_supporting, PM3_strong, PP3	CKD of unknown etiology
T11241	Columbia-CKD	4-984938-G-A	SLC26A1	Low-risk	c.554C>T	p.Thr185Met	Het	Likely Pathogenic	PS3_supporting, PS4, PM2_supporting, PM3_strong, PP3	CKD of unknown etiology
T11271	Columbia-CKD	16-2153750-T-TGAGCA	PKD1	Low-risk	c.8303_8307dupTGCTC	p.Asn2770fs	Het	Likely Pathogenic	PVS1, PM2_supporting	Autosomal Dominant Polycystic Kidney Disease(ADPKD)
T11391	Columbia-CKD	16-2152845-T-TG	PKD1	Low-risk	c.8917dupC	p.His2973fs	Het	Likely Pathogenic	PVS1, PM2_supporting	Autosomal Dominant Polycystic Kidney Disease(ADPKD)
T11491	Columbia-CKD	X-107930925-G-A	COL4A5	Low-risk	c.4528+1G>A	NA	Hemi	Pathogenic	PVS1, PM2_supporting	Alport Syndrome/Collagen-Associated Nephropathy
T11521	Columbia-CKD	2-71187119-AC-A	ATP6V1B1	Low-risk	c.497del	p.T166Rfs*9	Het	Pathogenic	PVS1, PS4_moderate, PM2_supporting, PM3, PP1_moderate	Renal Tubular Acidosis
T11521	Columbia-CKD	2-71191572-A-AC	ATP6V1B1	Low-risk	c.1155dup	p.I386Hfs*56	Het	Pathogenic	PS4_moderate, PM2_supporting, PM3_VeryStrong, PP1_strong	Renal Tubular Acidosis
T11741	Columbia-CKD	2-227875122-C-A	COL4A4	Low-risk	c.4429G>T	p.Glu1477Ter	Het	Likely Pathogenic	PVS1, PM2_supporting	Hypertension-assocaited CKD
T12001	Columbia-CKD	16-2161440-C-T	PKD1	Low-risk	c.3728G>A	p.Trp1243*	Het	Likely Pathogenic	PVS1, PM2_supporting	Autosomal Dominant Polycystic Kidney Disease(ADPKD)
T12061	Columbia-CKD	X-107821309-G-A	COL4A5	Low-risk	c.647G>A	p.Gly216Glu	Hemi	Likely Pathogenic	PS4_moderate, PM1, PM2_supporting, PM5, PP2, PP3, PP4	Alport Syndrome/Collagen-Associated Nephropathy
T12111	Columbia-CKD	X-107683403-CCT-C	COL4A5	Low-risk	c.49_50del	p.Leu17fs*22	Hemi	Pathogenic	PVS1, PS4_moderate, PM2_supporting, PM6, PP4	Alport Syndrome/Collagen-Associated Nephropathy
T12211	Columbia-CKD	2-228137761-G-A	COL4A3	Low-risk	c.1855G>A	p.Gly619Arg	Het	Pathogenic	PS4, PM1, PM2_supporting, PM3_supporting, PP2, PP3	CKD of unknown etiology
T12311	Columbia-CKD	X-107911629-G-A	COL4A5	Low-risk	c.3685G>A	p.Gly1229Ser	Hemi	Pathogenic	PS4, PM1, PM2_supporting, PM5, PP2, PP3, PP4	Alport Syndrome/Collagen-Associated Nephropathy
T12411	Columbia-CKD	1-179521760-G-A	NPHS2	Low-risk	c.851C>T	Ala284Val	Het	Pathogenic	PS3_moderate, PS4, PM2_supporting, PM3_VeryStrong, PP3	CKD of unknown etiology
T12411	Columbia-CKD	1-179526214-C-T	NPHS2	Low-risk	c.686G>A	p.Arg229Gln	Het	Pathogenic	PS3_moderate, PS4, PM3_veryStrong, PM5	CKD of unknown etiology
T12531	Columbia-CKD	X-100655745-C-T	GLA	Low-risk	c.548G>A	p.G183D	Hemi	Pathogenic	PS3, PS4, PM1, PM2_supporting, PM5, PP3, PP4	Fabry's disease
T12631	Columbia-CKD	16-2162850-TG-T	PKD1	Low-risk	c.3099delC	p.Asn1034fsÂ	Het	Likely Pathogenic	PVS1, PM2_supporting	Autosomal Dominant Polycystic Kidney Disease(ADPKD)
T12641	Columbia-CKD	11-5248232-T-A	HBB	High-risk	c.20A>T	p.Glu7Val	Hom	Pathogenic	PM3_VeryStrong, PS4, PM2_supporting, PM5, PP1_strong, PP4, PP5	Sickle Cell Nephropathy
T12691	Columbia-CKD	2-228160011-A-AGAG	COL4A3	Low-risk	c.3546_3548dupAGG	p.Gly1183dup	Het	Pathogenic	PS4, PM1, PM2_supporting, PM4	Thin Basement Membrane Disease (TBMD) - biopsy proven
T12821	Columbia-CKD	X-107816885-G-GT	COL4A5	Low-risk	c.546+1_546+2insT	NA	Hemi	Pathogenic	PVS1_strong, PS4_moderate, PM2_supporting	Post-Infectious Glomerulonephritis, not atypical (PIGN)
T12861	Columbia-CKD	16-2140800-G-A	PKD1	Low-risk	c.12013C>T	p.Gln4005*	Het	Pathogenic	PVS1, PS4_moderate, PM2_supporting	Autosomal Dominant Polycystic Kidney Disease(ADPKD)
T12951	Columbia-CKD	16-2143951-AGCCCGTGGGCCAGG-A	PKD1	Low-risk	c.10668_10681delCCTGGCCCACGGGC	p.Leu3557fs	Het	Likely Pathogenic	PVS1, PM2_supporting	Autosomal Dominant Polycystic Kidney Disease(ADPKD)
T13031	Columbia-CKD	X-107821205-TC-T	COL4A5	Low-risk	c.635delC	p.P212Qfs*9	Het	Pathogenic	PVS1, PS4_moderate, PM2_supporting	Hypertension-assocaited CKD
T13151	Columbia-CKD	X-107908790-G-A	COL4A5	Low-risk	c.3427G>A	p.Gly1143Ser	Hemi	Pathogenic	PVS1, PS4_moderate, PM2_supporting	CKD of unknown etiology
T13231	Columbia-CKD	2-227915732-TAG-T	COL4A4	Low-risk	c.3109_3110del	p.Leu1037Lysfs*12	Hom	Pathogenic	PVS1, PM2_supporting, PM3_supporting	Alport Syndrome/Collagen-Associated Nephropathy
T13351	Columbia-CKD	3-121500619-G-A	IQCB1	Low-risk	c.1381C>T	p.Arg461Ter	Het	Pathogenic	PVS1, PS3_moderate, PM2_supporting, PM3_VeryStrong	Nephronophthisis(NPHP)
T13351	Columbia-CKD	3-121514389-T-TCAAG	IQCB1	Low-risk	c.897_900dup	p.Ile301fs	Het	Pathogenic	PVS1, PS4, PM2_supporting, PM3_VeryStrong	Nephronophthisis(NPHP)
T13581	Columbia-CKD	12-121426701-G-A	HNF1A	Low-risk	c.392G>A	p.R131Q	Het	Pathogenic	PS3, PS4, PM2_supporting, PM5, PP3	Diabetic kidney disease
T13651	Columbia-CKD	2-227919343-G-GGT	COL4A4	Low-risk	c.2826_2827insAC	p.Leu943Thrfs*6	Het	Likely Pathogenic	PVS1, PM2_supporting	Alport Syndrome/Collagen-Associated Nephropathy
T13701	Columbia-CKD	11-116706794-G-GGC	APOA1	Low-risk	c.524_525insGC	p.H179Pfs*47	Het	Pathogenic	PVS1_strong, PM2_supporting, PP4	Amyloidosis
T13751	Columbia-CKD	16-2141901-C-T	PKD1	Low-risk	c.11418G>A	p.Trp3806*	Het	Likely Pathogenic	PVS1, PM2_supporting	Autosomal Dominant Polycystic Kidney Disease(ADPKD)
T13801	Columbia-CKD	16-2156900-GAC-G	PKD1	Low-risk	c.7113_7114delGT	p.Ser2372fs	Het	Pathogenic	PVS1, PS4_moderate, PM2_supporting	Autosomal Dominant Polycystic Kidney Disease(ADPKD)
T13981	Columbia-CKD	4-88929082-A-AC	PKD2	Low-risk	c.203dupC	p.Ala69fs	Het	Pathogenic	PVS1, PS4, PM2_supporting	Autosomal Dominant Polycystic Kidney Disease(ADPKD)
T14161	Columbia-CKD	X-107840626-G-A	COL4A5	Low-risk	c.1607G>A	p.Gly536Asp	Hemi	Likely Pathogenic	PS4_moderate, PM1, PM2_supporting, PM6, PP2, PP3, PP4	Alport Syndrome/Collagen-Associated Nephropathy
T14291	Columbia-CKD	16-56904611-T-C	SLC12A3	Low-risk	c.815T>C	p.Leu272Pro	Hom	Pathogenic	PS4, PM2_supporting, PM3_moderate, PP3_strong	Diabetic kidney disease
T14311	Columbia-CKD	16-2159189-TGTG-T	PKD1	Low-risk	c.5976_5978delCAC	p.Phe1992_Thr1993delinsLeu	Het	Likely Pathogenic	PS4, PM2_supporting, PM4	Autosomal Dominant Polycystic Kidney Disease(ADPKD)
T15051	Columbia-CKD	16-2150444-T-G	PKD1	Low-risk	c.9521A>C	p.His3174Pro	Het	Likely Pathogenic	PS4_moderate, PM1, PM2_supporting, PP1, PP2, PP3	Autosomal Dominant Polycystic Kidney Disease(ADPKD)
T15141	Columbia-CKD	17-44109600-TG-T	KANSL1	Low-risk	c.2902del	p.Gln968fs*46	Het	Likely Pathogenic	PVS1, PM2_supporting	CAKUT
T15501	Columbia-CKD	X-107821531-G-C	COL4A5	Low-risk	c.698G>C	p.Gly233Ala	Hemi	Likely Pathogenic	PM1, PM2_supporting, PM5, PP2, PP3, PP4	Alport Syndrome/Collagen-Associated Nephropathy
T15521	Columbia-CKD	X-107821531-G-C	COL4A5	Low-risk	c.698G>C	p.Gly233Ala	Hemi	Likely Pathogenic	PM1, PM2_supporting, PM5, PP2, PP3, PP4	CKD of unknown etiology
T15621	Columbia-CKD	2-227886805-C-G	COL4A4	High-risk	c.4175G>C	p.Gly1392Ala	Het	Likely Pathogenic	PM1, PM2_supporting, PP2, PP3, PP4	CKD of unknown etiology
T15671	Columbia-CKD	16-20360306-C-A	UMOD	Low-risk	c.317G>T	p.Cys106Phe	Het	Pathogenic	PS4, PM1, PM2_supporting, PM5, PP1_strong, PP3	Hypertension-assocaited CKD
T15951	Columbia-CKD	16-2185472-TCA-T	PKD1	Low-risk	c.215+2_215+3delTG	NA	Het	Pathogenic	PVS1, PS4_moderate, PM2_supporting	Autosomal Dominant Polycystic Kidney Disease(ADPKD)
T16081	Columbia-CKD	X-107814653-G-A	COL4A5	Low-risk	c.395G>A	p.Gly132Glu	Hemi	Likely Pathogenic	PS4_moderate, PM1, PM2_supporting, PM5, PP2, PP3, PP4	CKD of unknown etiology
T16271	Columbia-CKD	16-2142079-TC-T	PKD1	Low-risk	c.11379delG	p.Thr3794fsÂ	Het	Pathogenic	PVS1, PS4_moderate, PM2_supporting	Autosomal Dominant Polycystic Kidney Disease(ADPKD)
T16381	Columbia-CKD	19-33355628-TC-T	SLC7A9	Low-risk	c.141del	p.Ile48Serfs*42	Het	Likely Pathogenic	PVS1, PM2_supporting	Cysteinuria
T16431	Columbia-CKD	16-2141522-C-G	PKD1	Low-risk	c.11614G>C	p.Glu3872Gln	Het	Likely Pathogenic	PS4_moderate, PM2_supporting, PP3_moderate, PP4	Autosomal Dominant Polycystic Kidney Disease(ADPKD)
T16571	Columbia-GN	1-179521760-G-A	NPHS2	Low-risk	c.851C>T	p.Ala284Val	Het	Pathogenic	PS3_moderate, PS4, PM2_supporting, PM3_VeryStrong, PP3	Focal Segmental Glomerulosclerosis (FSGS)
T16571	Columbia-GN	1-179526214-C-T	NPHS2	Low-risk	c.686G>A	p.Arg229GlnÂ	Het	Pathogenic	PS3_moderate, PS4, PM3_veryStrong, PM5	Focal Segmental Glomerulosclerosis (FSGS)
T16591	Columbia-CKD	16-2153747-C-T	PKD1	Low-risk	c.8311G>A	p.Glu2771LysÂ	Het	Pathogenic	PS4, PM2_supporting, PP1_strong	Autosomal Dominant Polycystic Kidney Disease(ADPKD)
T16631	Columbia-GN	1-179521760-G-A	NPHS2	Low-risk	c.851C>T	p.A284V	Hom	Pathogenic	PS3_moderate, PS4, PM2_supporting, PM3_VeryStrong, PP3	Focal Segmental Glomerulosclerosis (FSGS)
T16661	Columbia-CKD	22-36712671-C-T	MYH9	Low-risk	c.1271G>A	p.R424Q	Het	VOUS, CLIA confirmed and Returned	PM2_supporting, PP2, PP3_moderate, PP4	CKD of unknown etiology
T17051	Columbia-CKD	X-107858219-G-A	COL4A5	Low-risk	c.2474G>A	p.Gly825Glu	Hemi	Pathogenic	PM1, PM2_supporting, PP2, PP3_strong, PP4	Alport Syndrome/Collagen-Associated Nephropathy
T17111	Columbia-CKD	16-2158762-G-A	PKD1	Low-risk	c.6406C>T	p.Gln2136*	Het	Pathogenic	PVS1, PS4, PM2_supporting	Autosomal Dominant Polycystic Kidney Disease(ADPKD)
T17131	Columbia-GN	16-20360368-G-T	UMOD	Low-risk	c.255C>A	p.Asn85Lys	Het	Likely Pathogenic	PS4_moderate, PM1, PM2_supporting, PM5, PP3	Focal Segmental Glomerulosclerosis (FSGS)
T17171	Columbia-CKD	4-88929395-CG-C	PKD2	Low-risk	c.514delG	p.Asp172fs	Het	Likely Pathogenic	PVS1, PM2_supporting	Autosomal Dominant Polycystic Kidney Disease(ADPKD)
T17281	Columbia-CKD	2-227942707-TG-T	COL4A4	Low-risk	c.1889delC	p.P630Qfs*23	Hom	Pathogenic	PVS1, PM2_supporting, PM3_supporting, PP4	Alport Syndrome/Collagen-Associated Nephropathy
T17331	Columbia-CKD	16-2185524-AGCCCGCG-A	PKD1	Low-risk	c.160_166delCGCGGGC	p.Arg54fs	Het	Likely Pathogenic	PVS1, PM2_supporting	Autosomal Dominant Polycystic Kidney Disease(ADPKD)
T17341	Columbia-CKD	16-2185582-A-AG	PKD1	Low-risk	c.108dupC	p.Cys37fsÂ	Het	Likely Pathogenic	PVS1, PM2_supporting	Autosomal Dominant Polycystic Kidney Disease(ADPKD)
T17391	Columbia-CKD	X-107834398-G-A	COL4A5	Low-risk	c.1276G>A	p.Gly426Arg	Hemi	Pathogenic	PS3_moderate, PS4, PM1, PM2_supporting, PP2, PP3, PP4	Alport Syndrome/Collagen-Associated Nephropathy
T17521	Columbia-CKD	X-100653844-C-G	GLA	Low-risk	c.730G>C	p.D244H	Het	Pathogenic	PS3, PS4_moderate, PM1, PM2_supporting, PM5, PP3, PP4	Fabry's Disease
T17721	Columbia-CKD	16-2141909-T-G	PKD1	Low-risk	c.11412-2A>C	NA	Het	Likely Pathogenic	PVS1_strong, PM2_supporting, PP1	Autosomal Dominant Polycystic Kidney Disease(ADPKD)
T17723	Columbia-CKD	16-2141909-T-G	PKD1	Low-risk	c.11412-2A>C	NA	Het	Likely Pathogenic	PVS1_strong, PM2_supporting, PP1	Autosomal Dominant Polycystic Kidney Disease(ADPKD)
T17724	Columbia-CKD	16-2141909-T-G	PKD1	Low-risk	c.11409-2A>C	NA	Het	Pathogenic	PVS1_strong, PM2_supporting, PP1	Autosomal Dominant Polycystic Kidney Disease(ADPKD)
T17871	Columbia-GN	16-3779210-TG-T	CREBBP	High-risk	c.5723del	p.P1908Hfs*30	Het	Pathogenic	PVS1_strong,, PS4, PM2_supporting	Focal Segmental Glomerulosclerosis (FSGS)
T17911	Columbia-CKD	6-51935807-T-C	PKHD1	Low-risk	c.664A>G	p.Ile222Val	Het	Pathogenic	PS4, PM1, PM2_supporting, PM3_VeryStrong	Autosomal Dominant Polycystic Kidney Disease(ADPKD)
T17911	Columbia-CKD	6-51824680-G-GT	PKHD1	Low-risk	c.5895dupA	p.Leu1966fs	Het	Pathogenic	PVS1, PS4, PM2_supporting, PM3_VeryStrong	Autosomal Dominant Polycystic Kidney Disease(ADPKD)
T17961	Columbia-CKD	4-88959533-G-A	PKD2	Low-risk	c.974G>A	p.Arg325Gln	Het	Likely Pathogenic	PS4, PM1, PM2_supporting,	Autosomal Dominant Polycystic Kidney Disease(ADPKD)
T18071	Columbia-CKD	16-2164695-G-A	PKD1	High-risk	c.2329C>T	p.Gln777*	Het	Likely Pathogenic	PVS1, PM2_supporting	Autosomal Dominant Polycystic Kidney Disease(ADPKD)
T18121	Columbia-CKD	16-2143601-G-C	PKD1	Low-risk	c.10960C>G	p.Leu3654Val	Het	Likely Pathogenic	PS4_moderate, PM1, PM2_supporting, PM5	Autosomal Dominant Polycystic Kidney Disease(ADPKD)
T18391	Columbia-GN	X-107867506-GCCTGGAGACCCAGGGCAA-G	COL4A5	Low-risk	c.2965_2982del	p.D989_G994delDPGQPG	Hemi	Likely Pathogenic	PS4_moderate, PM2_supporting, PM4, PP4	Focal Segmental Glomerulosclerosis (FSGS)
T18471	Columbia-CKD	X-107867466-GT-G	COL4A5	Low-risk	c.2919delT	p.Ile974fs	Het	Likely Pathogenic	PVS1, PM2_supporting	Alport Syndrome/Collagen-Associated Nephropathy
T18511	Columbia-CKD	16-2161863-AGGTACTCACCTGT-A	PKD1	Low-risk	c.3296-4_3304delACAGGTGAGTACC	p.Gly1099_Leu1102delinsVal	Het	Likely Pathogenic	PVS1_strong, PM2_supporting, PP4	Autosomal Dominant Polycystic Kidney Disease(ADPKD)
T18521	Columbia-CKD	16-2166006-GA-G	PKD1	Low-risk	c.1835delT	p.Leu612fs	Het	Likely Pathogenic	PVS1, PM2_supporting	Autosomal Dominant Polycystic Kidney Disease(ADPKD)
T18541	Columbia-CKD	16-2152825-TGAA-T	PKD1	Low-risk	c.8935_8937delTTC	p.Phe2979del	Het	Likely Pathogenic	PS4, PM2_supporting, PM4	Autosomal Dominant Polycystic Kidney Disease(ADPKD)
T18771	Columbia-GN	2-227983360-C-T	COL4A4	Low-risk	c.489+1G>A	NA	Het	Likely Pathogenic	PVS1, PM2_supporting	Focal Segmental Glomerulosclerosis (FSGS)
T19021	Columbia-CKD	16-2141809-A-C	PKD1	Low-risk	c.11510T>G	p.Leu3837Arg	Het	Likely Pathogenic	PM2_supporting, PP3_strong, PP4	Autosomal Dominant Polycystic Kidney Disease(ADPKD)
T19071	Columbia-CKD	16-2155988-CGCTGCCGTTGG-C	PKD1	Low-risk	c.7730_7740delCCAACGGCAGC	p.Pro2577fs	Het	Likely Pathogenic	PVS1, PM2_supporting	Autosomal Dominant Polycystic Kidney Disease(ADPKD)
T19101	Columbia-CKD	X-107816868-G-A	COL4A5	Low-risk	c.530G>A	p.Gly177Asp	Hemi	Likely Pathogenic	PM1, PM2_supporting, PM5, PM6, PP2, PP3	Alport Syndrome/Collagen-Associated Nephropathy
T19161	Columbia-CKD	6-51909784-TA-T	PKHD1	Low-risk	c.2694delT	p.Thr899fs	Het	Likely Pathogenic	PVS1, PM2_supporting	Autosomal Dominant Polycystic Kidney Disease(ADPKD)
T19161	Columbia-CKD	6-51909751-CATTCACTCTCACCTGAG-C	PKHD1	Low-risk	c.2711_2715+12delCTCAGGTGAGAGTGAAT	p.Thr904fs	Het	Likely Pathogenic	PVS1, PM2_supporting	Autosomal Dominant Polycystic Kidney Disease(ADPKD)
T19271	Columbia-CKD	6-108197857-C-A	SEC63	Low-risk	c.1945G>T	p.Glu649*	Het	Likely Pathogenic	PVS1, PM2_supporting	Autosomal Dominant Polycystic Kidney Disease(ADPKD)
T19271	Columbia-CKD	4-88959653-CGTAA-C	PKD2	Low-risk	c.1094+1_1094+4delGTAA	NA	Het	Pathogenic	PVS1, PS4, PM2_supporting	Autosomal Dominant Polycystic Kidney Disease(ADPKD)
T19331	Columbia-CKD	12-112915523-A-G	PTPN11	Low-risk	c.922A>G	p.Asn308Asp	Het	Pathogenic	PS2_VeryStrong. PS3_moderate, PS4, PM1, PM2_supporting, PM5, PP1_strong, PP2, PP3	CKD of unknown etiology
T19561	Columbia-CKD	6-51824680-G-GT	PKHD1	Low-risk	c.5895dup	p.Leu1966Thrfs*4	Het	Pathogenic	PVS1, PS4, PM2_supporting, PM3_VeryStrong	Medullary Cystic Kidney Disease (MCKD)
T19561	Columbia-CKD	6-51935807-T-C	PKHD1	Low-risk	c.664A>G	p.Ile222Val	Het	Pathogenic	PS4, PM1, PM2_supporting, PM3_VeryStrong	Medullary Cystic Kidney Disease (MCKD)
T19631	Columbia-CKD	2-228131171-G-A	COL4A3	Low-risk	c.1354G>A	p.Gly452Arg	Het	Pathogenic	PS4, PM1, PM2_supporting, PM3_supporting, PP2, PP3, PP4	Hypertension-assocaited CKD
T19781	Columbia-CKD	16-2158496-AGGCAGCGCCAGCCGC-A	PKD1	Low-risk	c.6657_6671delGCGGCTGGCGCTGCC	p.Arg2220_Pro2224del	Het	Likely Pathogenic	PS4, PM2_supporting, PM4	Autosomal Dominant Polycystic Kidney Disease(ADPKD)
T19831	Columbia-CKD	10-102510503-A-T	PAX2	Low-risk	c.265A>T	p.Lys89Ter	Het	Likely Pathogenic	PVS1, PM2_supporting	CKD of unknown etiology
T20101	Columbia-CKD	16-2155418-G-A	PKD1	Low-risk	c.7921C>T	p.Gln2641*	Het	Pathogenic	PVS1, PS4, PM2_supporting	Autosomal Dominant Polycystic Kidney Disease(ADPKD)
T20111	Columbia-CKD	16-2149956-G-A	PKD1	Low-risk	c.9829C>T	p.Arg3277Cys	Het	Likely Pathogenic	PS3_supporting, PS4, PM2_supporting, PP1_moderate, PP3	Autosomal Dominant Polycystic Kidney Disease(ADPKD)
T20151	Columbia-CKD	16-2158500-AGCGCCAGCC-A	PKD1	Low-risk	c.2289_2299delCTGCCCTGCCT	p.Cys767fs	Het	Likely Pathogenic	PVS1, PM2_supporting	Autosomal Dominant Polycystic Kidney Disease(ADPKD)
T20461	Columbia-CKD	X-107816882-CAAGT-C	COL4A5	Low-risk	c.546+4_546+7delAGTA	p.Gln182fs	Hemi	Likely Pathogenic	PVS1, PM2_supporting	Chronic tubulo-interstitial Nephritis
T20671	Columbia-CKD	2-227924924-C-T	COL4A4	Low-risk	c.2092G>A	p.Gly698Arg	Hom	Likely Pathogenic	PS4_moderate, PM1, PM2_supporting, PM3_supporting, PP2, PP3, PP4	Alport Syndrome/Collagen-Associated Nephropathy
T20781	Columbia-CKD	4-88995966-TG-T	PKD2	Low-risk	c.2527delG	p.Val843fs	Het	Pathogenic	PVS1, PS4_moderate, PM2_supporting	Autosomal Dominant Polycystic Kidney Disease(ADPKD)
T20811	Columbia-CKD	2-227872069-C-T	COL4A4	Low-risk	c.5036G>A	p.Arg1679Gln	Het	Likely Pathogenic	PS4, PM1, PM2_supporting,PM5, PP1_moderate, PP3	CKD of unknown etiology
T20871	Columbia-CKD	12-121432041-G-A	HNF1A	Low-risk	c.788G>A	p.R263H	Het	Pathogenic	PS3, PS4, PM1, PM2_supporting, PM5, PP3	Diabetic kidney disease
T20941	Columbia-CKD	17-36064981-G-A	HNF1B	Low-risk	c.1282C>T	p.Gln428Ter	Het	Likely Pathogenic	PVS1, PM2_supporting	Autosomal Dominant Polycystic Kidney Disease(ADPKD)
T20991	Columbia-CKD	X-107863487-A-G	COL4A5	Low-risk	c.2510-2A>G	NA	Hemi	Likely Pathogenic	PVS1_strong, PM2_supporting, PP4	Alport Syndrome/Collagen-Associated Nephropathy
T25201	Columbia-CKD	10-102510457-C-G	PAX2	Low-risk	c.219C>G	p.Y73Ter	Het	Pathogenic	PVS1, PS4_moderate, PM2_supporting, PP1	CAKUT
T25271	Columbia-CKD	1-5965414-CTGAG-C	NPHP4	Low-risk	c.1889_1892delCTCA	p.Pro630ArgfsTer69	Het	Likely Pathogenic	PVS1, PM2_supporting	CKD of unknown etiology
T25271	Columbia-CKD	1-5924454-GGTGGCAATCC-G	NPHP4	Low-risk	c.3930_3939delGGATTGCCAC	p.Asp1311fs	Het	Likely Pathogenic	PVS1, PM2_supporting, PM3_supporting	CKD of unknown etiology
T25661	Columbia-CKD	X-107939570-C-T	COL4A5	Low-risk	c.5020C>T	p.Arg1674Ter	Hemi	Pathogenic	PVS1_strong, PS4, PM2_supporting, PP4	Alport Syndrome/Collagen-Associated Nephropathy
T25831	Columbia-CKD	12-121432040-C-T	HNF1A	Low-risk	c.787C>T	p.R263C	Het	Pathogenic	PS3, PS4, PM1, PM2_supporting, PM5, PP3	Diabetic kidney disease
T26011	Columbia-CKD	2-227872775-G-A	COL4A4	Low-risk	c.4768C>T	p.Gln1590Ter	Het	Pathogenic	PVS1_strong, PM2_supporting, PP4	Thin Basement Membrane Disease (TBMD) - biopsy proven
T26011	Columbia-CKD	X-107908772-G-T	COL4A5	Low-risk	c.3409G>T	p.Gly1137Cys	Het	Likely Pathogenic	PM1, PM2_supporting, PM5, PP2, PP3	Thin Basement Membrane Disease (TBMD) - biopsy proven
T26191	Columbia-CKD	X-49837244-G-A	CLCN5	Low-risk	c.415+1G>A	NA	Hemi	Pathogenic	PVS1, PM2_supporting	Chronic tubulo-interstitial Nephritis
T26211	Columbia-CKD	16-2153747-C-T	PKD1	Low-risk	c.8311G>A	p.Glu2771LysÂ	Het	Pathogenic	PS4, PM2_supporting, PP1_strong	Autosomal Dominant Polycystic Kidney Disease(ADPKD)
T26391	Columbia-CKD	16-2154646-G-C	PKD1	Low-risk	c.8017-3C>G	NA	Het	Likely Pathogenic	PVS1, PM2_supporting	Autosomal Dominant Polycystic Kidney Disease(ADPKD)
T26711	Columbia-CKD	16-2141522-C-A	PKD1	Low-risk	c.11614G>T	p.Glu3872Ter	Het	Likely Pathogenic	PVS1, PM2_supporting	Autosomal Dominant Polycystic Kidney Disease(ADPKD)
T26801	Columbia-CKD	16-2140198-G-C	PKD1	Low-risk	c.12445-3C>GÂ	NA	Het	VOUS, CLIA confirmed and Returned	PM2_supporting, PP4	Autosomal Dominant Polycystic Kidney Disease(ADPKD)
T26841	Columbia-CKD	4-6293030-CAAG-C	WFS1	Low-risk	c.577_579delAAG	p.Lys193del	Het	Likely Pathogenic	PS4_moderate, PM2_supporting, PM3, PM4	Diabetic kidney disease
T26841	Columbia-CKD	4-6303194-C-T	WFS1	Low-risk	c.1672C>T	p.Arg558Cys	Het	Pathogenic	PS4, PM2_supporting, PM3_VeryStrong, PM5, PP3_moderate	Diabetic kidney disease
T26851	Columbia-CKD	2-227967565-C-CT	COL4A4	Low-risk	c.871-2_871-1insA	NA	Het	Likely Pathogenic	PVS1, PM2_supporting	Anti-GBM Disease(Goodpasture)
T26871	Columbia-CKD	9-135779172-G-A	TSC1	Low-risk	c.2074C>TÂ	p.Arg692Ter	Het	Pathogenic	PVS1, PS4, PM2_supporting	Autosomal Recessive Polycystic Kidney Disease(ARPKD)
T26911	Columbia-CKD	19-45411100-C-T	APOE	Low-risk	c.127C>T	p.R43C	Het	Likely Pathogenic	PS4, PM2_supporting, PP4	Amyloidosis
T26931	Columbia-CKD	16-2160411-TCA-T	PKD1	Low-risk	c.4755_4756delTG	p.Cys1585fs	Het	Likely Pathogenic	PVS1, PM2_supporting	Autosomal Recessive Polycystic Kidney Disease(ARPKD)
T27031	Columbia-CKD	16-2160724-G-A	PKD1	Low-risk	c.4444C>T	p.Gln1482*	Het	Pathogenic	PVS1, PS4, PM2_supporting	Autosomal Dominant Polycystic Kidney Disease(ADPKD)
T27391	Columbia-CKD	10-102587302-TC-T	PAX2	Low-risk	c.1115delC	p.Pro372fs	Het	Likely Pathogenic	PVS1, PM2_supporting	CKD of unknown etiology
T27561	Columbia-CKD	2-227872069-C-T	COL4A4	Low-risk	c.5036G>A	p.Arg1679Gln	Het	Likely Pathogenic	PS4, PM1, PM2_supporting, PM5, PP1_moderate, PP3	Glomerulonephritis, Chronic (Unspecified)
T28071	Columbia-CKD	16-2140552-G-A	PKD1	Low-risk	c.12178C>T	p.Gln4060*	Het	Pathogenic	PVS1, PM2_supporting, PP1, PP4	Autosomal Recessive Polycystic Kidney Disease(ARPKD)
T28131	Columbia-CKD	2-110959053-CAGAA-C	NPHP1	Low-risk	c.84_87delTTCT	p.Ser29fs	Hom	Pathogenic	PVS1, PM2_supporting, PM3_supporting	Chronic tubulo-interstitial Nephritis
T28151	Columbia-CKD	4-88940651-C-T	PKD2	Low-risk	c.637C>T	p.Arg213Ter	Het	Pathogenic	PVS1, PS4_moderate, PM2_supporting	Autosomal Recessive Polycystic Kidney Disease(ARPKD)
T28271	Columbia-CKD	16-2158416-A-ACCGTCACATTGGCCTGGCC	PKD1	Low-risk	c.6751_6752insGGCCAGGCCAATGTGACGG	p.Val2251fs	Het	Likely Pathogenic	PVS1, PM2_supporting	Autosomal Dominant Polycystic Kidney Disease(ADPKD)
T28291	Columbia-CKD	16-2161674-TC-T	PKD1	Low-risk	c.3493delG	p.Asp1165fs	Het	Likely Pathogenic	PVS1, PM2_supporting	Autosomal Recessive Polycystic Kidney Disease(ARPKD)
T28541	Columbia-CKD	2-228113210-G-T	COL4A3	Low-risk	c.520G>T	p.Gly174Trp	Het	Likely Pathogenic	PM1, PM2_supporting, PM5, PP2, PP3	Diabetic kidney disease
T28631	Columbia-CKD	16-2153708-G-A	PKD1	Low-risk	c.8350C>T	p.Gln2784*	Het	Likely Pathogenic	PVS1, PM2_supporting	Autosomal Dominant Polycystic Kidney Disease(ADPKD)
T28701	Columbia-CKD	22-36702030-C-T	MYH9	Low-risk	c.2105G>A	p.Arg702His	Het	Pathogenic	PS2, PS4, PM2_supporting, PM5, PP2, PP3_moderate	CKD of unknown etiology
T28871	Columbia-CKD	16-2140803-G-A	PKD1	Low-risk	c.12010C>T	p.Gln4004*	Het	Pathogenic	PVS1, PS4_moderate, PM2_supporting	Autosomal Dominant Polycystic Kidney Disease(ADPKD)
T29041	Columbia-CKD	4-88995966-TG-T	PKD2	Low-risk	c.2527delG	p.Val843fs	Het	Pathogenic	PVS1, PS4_moderate, PM2_supporting	Autosomal Dominant Polycystic Kidney Disease(ADPKD)
T29261	Columbia-CKD	2-227954647-C-T	COL4A4	Low-risk	c.1396G>A	p.Gly466Arg	Het	Likely Pathogenic	PS4_moderate, PM1, PM2_supporting, PP2, PP3	CKD of unknown etiology
T29281	Columbia-CKD	4-88940616-G-A	PKD2	Low-risk	c.602G>A	p.Trp201Ter	Het	Pathogenic	PVS1, PS4_moderate, PM2_supporting	Autosomal Dominant Polycystic Kidney Disease(ADPKD)
T29301	Columbia-CKD	16-2161459-TCTGCACCGCGGCG-T	PKD1	Low-risk	c.3696_3708del	p.Ser1232ArgfsTer37	Het	Likely Pathogenic	PVS1, PM2_supporting	Autosomal Dominant Polycystic Kidney Disease(ADPKD)
T29351	Columbia-CKD	X-107842023-G-A	COL4A5	Low-risk	c.1871G>A	p.Gly624Asp	Hemi	Pathogenic	PS3_supporting, PS4, PM1, PM2_supporting, PP1_strong, PP2, PP3, PP4	Alport Syndrome/Collagen-Associated Nephropathy
T29481	Columbia-CKD	4-88959653-CGTAA-C	PKD2	Low-risk	c.1094+3_1094+6delAAGT	NA	Het	Pathogenic	PVS1, PS4, PM2_supporting	Autosomal Dominant Polycystic Kidney Disease(ADPKD)
T29541	Columbia-CKD	16-2158436-GCT-G	PKD1	Low-risk	c.6730_6731delAG	p.Ser2244HisfsTer17	Het	Pathogenic	PVS1, PS4_moderate, PM2_supporting	Autosomal Recessive Polycystic Kidney Disease(ARPKD)
T29861	Columbia-CKD	4-39206865-G-A	WDR19	Low-risk	c.215G>A	p.Gly72Asp	Het	VOUS, CLIA confirmed and Returned	PM2_supporting, PM3_supporting, PP1, PP3, PP4	CKD of unknown etiology
T29861	Columbia-CKD	4-39278638-A-G	WDR19	Low-risk	c.3237-2A>G	NA	Het	Likely Pathogenic	PVS1, PM2_supporting	CKD of unknown etiology
T29931	Columbia-CKD	16-2150444-T-G	PKD1	Low-risk	c.9521A>C	p.His3174Pro	Het	Likely Pathogenic	PS4_moderate, PM1, PM2_supporting, PP1, PP2, PP3	Autosomal Dominant Polycystic Kidney Disease(ADPKD)
