# Supplementary material for: Increased risk of kidney failure in patients with genetic kidney disorders
Source: J Clin Invest. 2024 Sep 3;134(17):e178573. doi: 10.1172/JCI178573 (PMC11364380; doi:10.1172/JCI178573)
Supplement: Supplemental table 3 [file jci-134-178573-s022.xlsx]

## Sheet: Sheet 1
IndID	Variant	Gene Name	HGVS.c	HGVS.p	GT	SF Phenotype Category	Biopsy Diagnosis	Potential impact on kidney disease management
								Yes/No	Specific Impact
KO0449	10-90703570-C-T	ACTA2	c.353G>A	p.Arg118Gln	het	Cardiovascular/aortopathy	2: FSGS	No
KO0530	12-52309270-G-GCATCGCCGACCTGGGTGAGC	ACVRL1	c.987_988insGTGAGCCATCGCCGACCTGG	p.Asp330fs	het	Miscellaneous	2: FSGS	Yes	Bevacizumab avoidance
KO0854	2-21229160-C-T	APOB	c.10580G>A	p.Arg3527Gln	het	Cardiovascular/hypercholesterol	4: IgAN (includes HSP)	No
KO1694	2-21229160-C-T	APOB	c.10580G>A	p.Arg3527Gln	het	Cardiovascular/hypercholesterol	3: MN	No
KO1791	2-21229160-C-T	APOB	c.10580G>A	p.Arg3527Gln	het	Cardiovascular/hypercholesterol	3: MN	No
020-004	2-21233909-TGA-T	APOB	c.5829_5830delTC	p.His1944fs	het	Cardiovascular/hypercholesterol	4: IgAN (includes HSP)	No
KO1279	2-21235237-A-C	APOB	c.4503T>G	p.Tyr1501*	het	Cardiovascular/hypercholesterol	3: MN	No
KO0103	2-21239522-C-T	APOB	c.3122-1G>A		het	Cardiovascular/hypercholesterol	2: FSGS	No
KO0913	2-21266789-GC-G	APOB	c.28delG	p.Ala10fs	het	Cardiovascular/hypercholesterol	3: MN	No
KO0913	2-21266792-AGCAGCGCG-A	APOB	c.18_25delCGCGCTGC	p.Ala7fs	het	Cardiovascular/hypercholesterol	3: MN	No
KO0762	13-52511431-A-AGCCCACCTGGACAAGAGCAATGATGATGACACAG	ATP7B	c.4001_4002insCTGTGTCATCATCATTGCTCTTGTCCAGGTGGGC	p.Gly1335fs	het	Miscellaneous	3: MN	No
KO0762	13-52520435-C-T	ATP7B	c.3045G>A	p.Leu1015Leu	het	Miscellaneous	3: MN	No
KO0997	17-41197784-G-A	BRCA1	c.4615C>T	p.Arg1539*	het	Cancer	2: FSGS	Yes	Immunosuppression avoidance or minimization in setting of cancer risk
KO1198	17-41209079-T-TG	BRCA1	c.4378dupC	p.Gln1460fs	het	Cancer	1: MCD (includes IgM Nephropathy)	Yes	Immunosuppression avoidance or minimization in setting of cancer risk
KO0606	17-41243581-G-A	BRCA1	c.3079C>T	p.Gln1027*	het	Cancer	4: IgAN (includes HSP)	Yes	Immunosuppression avoidance or minimization in setting of cancer risk
KO1333	17-41276044-A-ACT	BRCA1	c.68_69dupAG	p.Cys24fs	het	Cancer	4: IgAN (includes HSP)	Yes	Immunosuppression avoidance or minimization in setting of cancer risk
KO1263	17-41276044-ACT-A	BRCA1	c.68_69delAG	p.Glu23fs	het	Cancer	1: MCD (includes IgM Nephropathy)	Yes	Immunosuppression avoidance or minimization in setting of cancer risk
KO0056	13-32906876-CA-C	BRCA2	c.1265delA	p.Asn422fs	het	Cancer	2: FSGS	Yes	Immunosuppression avoidance or minimization in setting of cancer risk
KO0995	13-32906886-C-G	BRCA2	c.1271C>G	p.Ser424*	het	Cancer	2: FSGS	Yes	Immunosuppression avoidance or minimization in setting of cancer risk
KO2002	13-32914349-G-T	BRCA2	c.5857G>T	p.Glu1953*	het	Cancer	3: MN	Yes	Immunosuppression avoidance or minimization in setting of cancer risk
KO1249	13-32915249-CTT-C	BRCA2	c.6761_6762delTT	p.Phe2254fs	het	Cancer	1: MCD (includes IgM Nephropathy)	Yes	Immunosuppression avoidance or minimization in setting of cancer risk
KO1981	13-32937584-C-T	BRCA2	c.8245C>T	p.Gln2749*	het	Cancer	3: MN	Yes	Immunosuppression avoidance or minimization in setting of cancer risk
023-013	13-32954009-C-T	BRCA2	c.9076C>T	p.Gln3026*	het	Cancer	4: IgAN (includes HSP)	Yes	Immunosuppression avoidance or minimization in setting of cancer risk
KO0804	2-189867700-G-C	COL3A1	c.2465G>C	p.Gly822Ala	het	Cardiovascular/aortopathy	1: MCD (includes IgM Nephropathy)	No
KO0558	2-189870103-G-A	COL3A1	c.2959G>A	p.Gly987Ser	het	Cardiovascular/aortopathy	4: IgAN (includes HSP)	No
KO1703	6-7575527-G-C	DSP	c.2437-1G>C		het	Cardiovascular/arrhythmia/CMO	1: MCD (includes IgM Nephropathy)	No
KO1274	15-48729575-C-A	FBN1	c.6323G>T	p.Arg2108Leu	het	Cardiovascular/aortopathy	1: MCD (includes IgM Nephropathy)	No
KO0605	15-48782209-C-A	FBN1	c.2921G>T	p.Arg974Leu	het	Cardiovascular/aortopathy	4: IgAN (includes HSP)	No
KO0510	15-48905269-C-T	FBN1	c.185G>A	p.Arg62His	het	Cardiovascular/aortopathy	2: FSGS	No
KO1244	7-128483459-C-CA	FLNC	c.2642-3_2642-2insA		het	Cardiovascular/CMO	2: FSGS	No
KO0171	6-26093141-G-A	HFE	c.845G>A	p.Cys282Tyr	hom	Miscellaneous	2: FSGS	Yes	ESA and iron avoidance
KO0181	6-26093141-G-A	HFE	c.845G>A	p.Cys282Tyr	hom	Miscellaneous	1: MCD (includes IgM Nephropathy)	Yes	ESA and iron avoidance
KO0389	6-26093141-G-A	HFE	c.845G>A	p.Cys282Tyr	hom	Miscellaneous	3: MN	Yes	ESA and iron avoidance
KO0471	6-26093141-G-A	HFE	c.845G>A	p.Cys282Tyr	hom	Miscellaneous	4: IgAN (includes HSP)	Yes	ESA and iron avoidance
KO0526	6-26093141-G-A	HFE	c.845G>A	p.Cys282Tyr	hom	Miscellaneous	4: IgAN (includes HSP)	Yes	ESA and iron avoidance
KO0837	6-26093141-G-A	HFE	c.845G>A	p.Cys282Tyr	hom	Miscellaneous	3: MN	Yes	ESA and iron avoidance
KO1921	6-26093141-G-A	HFE	c.845G>A	p.Cys282Tyr	hom	Miscellaneous	1: MCD (includes IgM Nephropathy)	Yes	ESA and iron avoidance
KO0645	12-121416605-C-G	HNF1A	c.34C>G	p.Leu12Val	het	Miscellaneous	4: IgAN (includes HSP)	Yes	Diabetogenic medication avoidance/minimization: steroids, CNI
KO1122	12-121432209-G-GT	HNF1A	c.955+1_955+2insT		het	Miscellaneous	4: IgAN (includes HSP)	Yes	Diabetogenic medication avoidance/minimization: steroids, CNI
KO2020	12-121432209-G-GT	HNF1A	c.955+1_955+2insT		het	Miscellaneous	3: MN	Yes	Diabetogenic medication avoidance/minimization: steroids, CNI
KO0305	12-121434371-C-G	HNF1A	c.1135C>G	p.Pro379Ala	het	Miscellaneous	4: IgAN (includes HSP)	Yes	Diabetogenic medication avoidance/minimization: steroids, CNI
KO1677	12-121434372-C-A	HNF1A	c.1136C>A	p.Pro379His	het	Miscellaneous	4: IgAN (includes HSP)	Yes	Diabetogenic medication avoidance/minimization: steroids, CNI
KO1422	7-150648826-A-G	KCNH2	c.1655T>C	p.Leu552Ser	het	Cardiovascular/arrhythmia	4: IgAN (includes HSP)	Yes	Hyperkalemia avoidance with progressive CKD and renoprotective medications
KO1169	7-150655412-G-GAT	KCNH2	c.650_651insAT	p.Met218fs	het	Cardiovascular/arrhythmia	2: FSGS	Yes	Hyperkalemia avoidance with progressive CKD and renoprotective medications
KO1169	7-150655413-GCT-G	KCNH2	c.648_649delAG	p.Ala217fs	het	Cardiovascular/arrhythmia	2: FSGS	Yes	Hyperkalemia avoidance with progressive CKD and renoprotective medications
KO1376	11-2591867-CT-C	KCNQ1	c.488delT	p.Leu163fs	het	Cardiovascular/arrhythmia	1: MCD (includes IgM Nephropathy)	Yes	Hypokalemia avoidance, awareness of macroglossia risk at time of anaesthetic
KO1526	11-2593289-C-T	KCNQ1	c.730C>T	p.Gln244*	het	Cardiovascular/arrhythmia	3: MN	Yes	Hypokalemia avoidance
KO1262	11-2594200-C-T	KCNQ1	c.905C>T	p.Ala302Val	het	Cardiovascular/arrhythmia	2: FSGS	Yes	Hypokalemia avoidance
018-011	11-2606494-A-G	KCNQ1	c.1085A>G	p.Lys362Arg	het	Cardiovascular/arrhythmia	4: IgAN (includes HSP)	Yes	Hypokalemia avoidance
KO1343	11-2606494-A-G	KCNQ1	c.1085A>G	p.Lys362Arg	het	Cardiovascular/arrhythmia	2: FSGS	Yes	Hypokalemia avoidance
KO1741	11-2606535-C-T	KCNQ1	c.1126C>T	p.Gln376*	het	Cardiovascular/arrhythmia	3: MN	Yes	Hypokalemia avoidance
KO0399	11-2790111-C-T	KCNQ1	c.1552C>T	p.Arg518*	het	Cardiovascular/arrhythmia	3: MN	Yes	Hypokalemia avoidance
KO0727	11-2790111-C-T	KCNQ1	c.1552C>T	p.Arg518*	het	Cardiovascular/arrhythmia	2: FSGS	Yes	Hypokalemia avoidance
KO0429	11-2799254-G-C	KCNQ1	c.1781G>C	p.Arg594Pro	het	Cardiovascular/arrhythmia	4: IgAN (includes HSP)	Yes	Hypokalemia avoidance
KO0795	19-11213417-G-A	LDLR	c.520G>A	p.Asp174Asn	het	Cardiovascular/hypercholesterol	3: MN	No
KO1660	19-11215919-G-A	LDLR	c.589G>A	p.Glu197Lys	het	Cardiovascular/hypercholesterol	1: MCD (includes IgM Nephropathy)	No
KO0933	19-11216112-C-T	LDLR	c.782C>T	p.Ser261Leu	het	Cardiovascular/hypercholesterol	2: FSGS	No
KO1220	19-11216214-A-T	LDLR	c.884A>T	p.His295Leu	het	Cardiovascular/hypercholesterol	3: MN	No
KO1239	19-11217344-T-A	LDLR	c.1050T>A	p.Asp350Glu	het	Cardiovascular/hypercholesterol	4: IgAN (includes HSP)	No
KO1286	19-11221390-G-A	LDLR	c.1255G>A	p.Gly419Ser	het	Cardiovascular/hypercholesterol	1: MCD (includes IgM Nephropathy)	No
KO0494	19-11221436-G-C	LDLR	c.1301G>C	p.Arg434Pro	het	Cardiovascular/hypercholesterol	3: MN	No
KO0487	19-11222190-A-T	LDLR	c.1313A>T	p.Asp438Val	het	Cardiovascular/hypercholesterol	3: MN	No
KO1500	19-11223962-G-A	LDLR	c.1447G>A	p.Ala483Thr	het	Cardiovascular/hypercholesterol	4: IgAN (includes HSP)	No
KO1081	19-11223968-C-G	LDLR	c.1453C>G	p.Leu485Val	het	Cardiovascular/hypercholesterol	1: MCD (includes IgM Nephropathy)	No
KO1388	19-11226801-G-A	LDLR	c.1870G>A	p.Ala624Thr	het	Cardiovascular/hypercholesterol	1: MCD (includes IgM Nephropathy)	No
KO1063	19-11231101-C-A	LDLR	c.2295C>A	p.Cys765*	het	Cardiovascular/hypercholesterol	3: MN	No
KO2008	19-11240345-C-A	LDLR	c.2798C>A	p.Ser933*	het	Cardiovascular/hypercholesterol	1: MCD (includes IgM Nephropathy)	No
KO1998	1-156105704-G-A	LMNA	c.949G>A	p.Glu317Lys	het	Cardiovascular/CMO	2: FSGS	Yes	Understanding of malignant hyperthermia risk at time of anaesthetic, as may be required for kidney transplant, reduction or avoidance of diabetogenic medications
KO1074	1-156105731-T-A	LMNA	c.976T>A	p.Ser326Thr	het	Cardiovascular/CMO	2: FSGS	Yes	Understanding of malignant hyperthermia risk at time of anaesthetic, as may be required for kidney transplant, reduction or avoidance of diabetogenic medications
KO1634	2-48010592-G-T	MSH6	c.220G>T	p.Gly74*	het	Cancer	2: FSGS	Yes	Immunosuppression avoidance or minimization in setting of cancer risk
KO1463	2-48030612-C-T	MSH6	c.3226C>T	p.Arg1076Cys	het	Cancer	2: FSGS	Yes	Immunosuppression avoidance or minimization in setting of cancer risk
KO1918	11-47353660-CT-C	MYBPC3	c.3773delA	p.Gln1258fs	het	Cardiovascular/CMO	2: FSGS	Yes	Avoidance of afterload reducing agents
KO1340	11-47371628-C-T	MYBPC3	c.442G>A	p.Gly148Arg	het	Cardiovascular/CMO	1: MCD (includes IgM Nephropathy)	Yes	Avoidance of afterload reducing agents
KO0748	14-23884860-C-T	MYH7	c.5135G>A	p.Arg1712Gln	het	Cardiovascular/CMO	1: MCD (includes IgM Nephropathy)	Yes	Avoidance of afterload reducing agents if HOCM
KO0087	14-23887443-C-T	MYH7	c.4145G>A	p.Arg1382Gln	het	Cardiovascular/CMO	2: FSGS	Yes	Avoidance of afterload reducing agents if HOCM
KO0505	14-23894051-C-T	MYH7	c.2606G>A	p.Arg869His	het	Cardiovascular/CMO	1: MCD (includes IgM Nephropathy)	Yes	Avoidance of afterload reducing agents if HOCM
KO0843	14-23894051-C-T	MYH7	c.2606G>A	p.Arg869His	het	Cardiovascular/CMO	1: MCD (includes IgM Nephropathy)	Yes	Avoidance of afterload reducing agents if HOCM
KO1940	14-23894525-C-T	MYH7	c.2389G>A	p.Ala797Thr	het	Cardiovascular/CMO	2: FSGS	Yes	Avoidance of afterload reducing agents if HOCM
KO0884	14-23894566-C-T	MYH7	c.2348G>A	p.Arg783His	het	Cardiovascular/CMO	1: MCD (includes IgM Nephropathy)	Yes	Avoidance of afterload reducing agents if HOCM
KO0151	14-23895255-G-A	MYH7	c.2080C>T	p.Arg694Cys	het	Cardiovascular/CMO	4: IgAN (includes HSP)	Yes	Avoidance of afterload reducing agents if HOCM
KO1288	12-111350901-T-G	MYL2	c.401A>C	p.Glu134Ala	het	Cardiovascular/CMO	2: FSGS	Yes	Avoidance of afterload reducing agents
KO1011	16-23635329-C-A	PALB2	c.2834+1G>T		het	Cancer	1: MCD (includes IgM Nephropathy)	Yes	Immunosuppression avoidance or minimization in setting of cancer risk, closer anemia monitoring with medications
KO1781	12-33003702-GT-G	PKP2	c.1375delA	p.Thr459fs	het	Cardiovascular/arrhythmia	3: MN	Yes	Hypokalemia avoidance
KO0406	7-6026564-A-AT	PMS2	c.1831dupA	p.Ile611fs	het	Cancer	1: MCD (includes IgM Nephropathy)	Yes	Immunosuppression avoidance or minimization in setting of cancer risk
KO1379	7-6045549-C-A	PMS2	c.137G>T	p.Ser46Ile	het	Cancer	2: FSGS	Yes	Immunosuppression avoidance or minimization in setting of cancer risk
KO0570	10-43610046-G-T	RET	c.1998G>T	p.Lys666Asn	het	Cancer	4: IgAN (includes HSP)	Yes	Immunosuppression avoidance or minimization in setting of cancer risk, pheochromocytoma screening before beta-blocker initiation
KO0431	19-38937350-G-C	RYR1	c.742G>C	p.Gly248Arg	het	Miscellaneous	4: IgAN (includes HSP)	Yes	Understanding of malignant hyperthermia risk at time of anaesthetic, as may be required for kidney transplant
KO2050	19-38942483-G-A	RYR1	c.1202G>A	p.Arg401His	het	Miscellaneous	3: MN	Yes	Understanding of malignant hyperthermia risk at time of anaesthetic, as may be required for kidney transplant
KO2090	19-38968461-C-T	RYR1	c.4405C>T	p.Arg1469Trp	het	Miscellaneous	3: MN	Yes	Understanding of malignant hyperthermia risk at time of anaesthetic, as may be required for kidney transplant
KO0781	3-38593010-GAGA-G	SCN5A	c.4850_4852delTCT	p.Phe1617del	het	Cardiovascular/arrhythmia/CMO	4: IgAN (includes HSP)	Yes	Hypokalemia avoidance
KO0664	3-38622757-G-A	SCN5A	c.2893C>T	p.Arg965Cys	het	Cardiovascular/arrhythmia/CMO	4: IgAN (includes HSP)	Yes	Hypokalemia avoidance
KO1506	3-38622757-G-A	SCN5A	c.2893C>T	p.Arg965Cys	het	Cardiovascular/arrhythmia/CMO	4: IgAN (includes HSP)	Yes	Hypokalemia avoidance
KO1633	3-38655264-G-A	SCN5A	c.673C>T	p.Arg225Trp	het	Cardiovascular/arrhythmia/CMO	1: MCD (includes IgM Nephropathy)	Yes	Hypokalemia avoidance
KO0023	3-38655273-G-A	SCN5A	c.664C>T	p.Arg222*	het	Cardiovascular/arrhythmia/CMO	2: FSGS	Yes	Hypokalemia avoidance
KO1001	1-17380442-C-A	SDHB	c.72+1G>T		het	Cancer	2: FSGS	Yes	Immunosuppression avoidance or minimization in setting of cancer risk, pheochromocytoma screening before beta-blocker initiation
KO0137	1-161298256-C-T	SDHC	c.148C>T	p.Arg50Cys	het	Cancer	4: IgAN (includes HSP)	Yes	Immunosuppression avoidance or minimization in setting of cancer risk, pheochromocytoma screening before beta-blocker initiation
KO0926	11-111959663-C-T	SDHD	c.242C>T	p.Pro81Leu	het	Cancer	1: MCD (includes IgM Nephropathy)	Yes	Immunosuppression avoidance or minimization in setting of cancer risk, pheochromocytoma screening before beta-blocker initiation
023-013	13-32954009-C-T	BRCA2	c.9076C>T	p.Gln3026*	het	Cancer	4: IgAN (includes HSP)	Yes	Immunosuppression avoidance or minimization in setting of cancer risk
KO0731	11-47373058-T-C	MYBPC3	c.26-2A>G		het	Cardiovascular/CMO	4: IgAN (includes HSP)	Yes	Avoidance of afterload reducing agents
KO2091	2-179429669-C-CCAGTGCCTTAGAATGCA	TTN	c.54570_54571insTGCATTCTAAGGCACTG	p.Val18191fs	het	Cardiovascular/CMO	1: MCD (includes IgM Nephropathy)	No
KO2112	11-47356722-GC-G	MYBPC3	c.2772delG	p.Glu924fs	het	Cardiovascular/CMO	3: MN	Yes	Avoidance of afterload reducing agents
KO2436	14-23895201-G-A	MYH7	c.2134C>T	p.Arg712Cys	het	Cardiovascular/CMO	4: IgAN (includes HSP)	Yes	Avoidance of afterload reducing agents if HOCM
KO2431	17-78083827-CGAGA-C	GAA	c.1411_1414delGAGA	p.Glu471fs	het	Metabolic	2: FSGS	Yes	Avoidance of afterload reducing agents if HOCM
KO2432	16-23647108-T-TA	PALB2	c.758dupT	p.Ser254fs	het	Cancer	3: MN	Yes	Immunosuppression avoidance or minimization in setting of cancer risk, closer anemia monitoring with medications
