# Supplementary material for: Increased risk of kidney failure in patients with genetic kidney disorders
Source: J Clin Invest. 2024 Sep 3;134(17):e178573. doi: 10.1172/JCI178573 (PMC11364380; doi:10.1172/JCI178573)
Supplement: Supporting data values [file jci-134-178573-s023.xlsx]

## Sheet: Fig1A
time (days)	MonogenicKidneyDisorder	surv
0	0: No	1
99	0: No	0.997638
114	0: No	0.995544
146	0: No	0.993856
162	0: No	0.992315
165	0: No	0.990797
167	0: No	0.989283
181	0: No	0.987824
193	0: No	0.986416
196	0: No	0.983642
198	0: No	0.982264
211	0: No	0.980939
235	0: No	0.97969
244	0: No	0.978475
247	0: No	0.977272
288	0: No	0.976214
300	0: No	0.975165
310	0: No	0.97413
328	0: No	0.973109
329	0: No	0.97209
346	0: No	0.971087
355	0: No	0.970096
378	0: No	0.969122
384	0: No	0.968152
396	0: No	0.96719
397	0: No	0.966228
403	0: No	0.965313
404	0: No	0.964399
408	0: No	0.963494
431	0: No	0.962604
432	0: No	0.961709
449	0: No	0.960823
460	0: No	0.959949
461	0: No	0.959074
464	0: No	0.9582
481	0: No	0.957308
491	0: No	0.956434
525	0: No	0.955555
534	0: No	0.954688
535	0: No	0.953822
538	0: No	0.952954
546	0: No	0.952085
551	0: No	0.951225
557	0: No	0.950368
579	0: No	0.949506
583	0: No	0.94864
587	0: No	0.947771
608	0: No	0.946909
609	0: No	0.946051
613	0: No	0.945194
629	0: No	0.944352
630	0: No	0.943509
633	0: No	0.942669
635	0: No	0.941831
646	0: No	0.941001
659	0: No	0.940178
668	0: No	0.939363
685	0: No	0.938554
689	0: No	0.937744
697	0: No	0.936941
701	0: No	0.936138
720	0: No	0.935344
741	0: No	0.934562
755	0: No	0.93378
760	0: No	0.933004
765	0: No	0.932232
776	0: No	0.930698
779	0: No	0.929933
794	0: No	0.929169
804	0: No	0.928409
817	0: No	0.927663
820	0: No	0.926918
821	0: No	0.926173
830	0: No	0.925436
844	0: No	0.924713
845	0: No	0.923991
846	0: No	0.923268
859	0: No	0.922547
864	0: No	0.921832
872	0: No	0.921118
873	0: No	0.920404
874	0: No	0.91969
875	0: No	0.918976
884	0: No	0.91826
916	0: No	0.917555
930	0: No	0.916849
932	0: No	0.916145
938	0: No	0.915442
948	0: No	0.914739
955	0: No	0.91404
961	0: No	0.91264
976	0: No	0.911936
1015	0: No	0.911241
1019	0: No	0.910547
1042	0: No	0.909857
1054	0: No	0.909172
1067	0: No	0.908491
1077	0: No	0.907815
1082	0: No	0.907138
1084	0: No	0.906465
1090	0: No	0.905791
1100	0: No	0.905118
1104	0: No	0.904445
1107	0: No	0.903766
1140	0: No	0.903091
1145	0: No	0.902417
1161	0: No	0.901743
1164	0: No	0.901071
1174	0: No	0.900398
1175	0: No	0.899052
1184	0: No	0.898382
1187	0: No	0.897713
1213	0: No	0.897045
1217	0: No	0.896379
1221	0: No	0.895714
1251	0: No	0.895044
1259	0: No	0.894375
1264	0: No	0.893703
1272	0: No	0.893031
1296	0: No	0.892358
1318	0: No	0.891691
1329	0: No	0.891022
1346	0: No	0.890347
1355	0: No	0.889676
1376	0: No	0.88901
1383	0: No	0.888343
1405	0: No	0.88768
1411	0: No	0.887014
1418	0: No	0.88635
1434	0: No	0.885686
1470	0: No	0.885024
1490	0: No	0.884369
1500	0: No	0.883711
1508	0: No	0.883058
1533	0: No	0.882404
1534	0: No	0.881753
1541	0: No	0.881102
1553	0: No	0.880449
1563	0: No	0.879796
1585	0: No	0.879151
1617	0: No	0.878506
1623	0: No	0.877861
1636	0: No	0.877204
1642	0: No	0.876546
1659	0: No	0.875897
1665	0: No	0.875249
1685	0: No	0.874595
1693	0: No	0.873297
1703	0: No	0.872646
1708	0: No	0.871993
1719	0: No	0.870699
1730	0: No	0.870048
1731	0: No	0.869394
1813	0: No	0.868751
1822	0: No	0.86812
1844	0: No	0.867491
1858	0: No	0.866233
1868	0: No	0.865605
1869	0: No	0.864976
1870	0: No	0.864346
1873	0: No	0.863711
1882	0: No	0.863076
1889	0: No	0.862434
1905	0: No	0.861789
1908	0: No	0.861144
1924	0: No	0.860498
1930	0: No	0.859856
1932	0: No	0.858573
1939	0: No	0.857931
1944	0: No	0.857287
1974	0: No	0.856631
1980	0: No	0.855975
1985	0: No	0.855317
1987	0: No	0.854658
1993	0: No	0.853998
2035	0: No	0.853318
2041	0: No	0.852636
2062	0: No	0.851948
2073	0: No	0.851255
2093	0: No	0.850549
2094	0: No	0.849844
2095	0: No	0.849136
2107	0: No	0.848422
2119	0: No	0.847703
2132	0: No	0.846979
2148	0: No	0.846249
2160	0: No	0.845509
2164	0: No	0.844769
2237	0: No	0.844004
2261	0: No	0.843225
2361	0: No	0.842386
2364	0: No	0.841543
2371	0: No	0.840699
2372	0: No	0.839854
2428	0: No	0.838984
2475	0: No	0.83807
2481	0: No	0.837153
2527	0: No	0.836195
2537	0: No	0.835227
2558	0: No	0.834248
2562	0: No	0.833268
2567	0: No	0.832278
2575	0: No	0.831278
2579	0: No	0.830275
2599	0: No	0.82926
2622	0: No	0.828214
2688	0: No	0.827092
2704	0: No	0.825964
2709	0: No	0.824828
2761	0: No	0.823615
2769	0: No	0.822393
2813	0: No	0.821102
2844	0: No	0.819773
2871	0: No	0.818417
2901	0: No	0.816974
2957	0: No	0.815483
3182	0: No	0.813531
3239	0: No	0.811407
3312	0: No	0.809125
3358	0: No	0.806725
3402	0: No	0.804254
3477	0: No	0.80142
3489	0: No	0.798558
3581	0: No	0.795279
3638	0: No	0.791728
3707	0: No	0.787596
4037	0: No	0.7773
4362	0: No	0.7369
0	1: Yes	1
99	1: Yes	0.994354
114	1: Yes	0.989402
146	1: Yes	0.985443
162	1: Yes	0.981853
165	1: Yes	0.97834
167	1: Yes	0.97486
181	1: Yes	0.971526
193	1: Yes	0.968327
196	1: Yes	0.962075
198	1: Yes	0.958992
211	1: Yes	0.956044
235	1: Yes	0.953279
244	1: Yes	0.950601
247	1: Yes	0.947961
288	1: Yes	0.945648
300	1: Yes	0.943361
310	1: Yes	0.941117
328	1: Yes	0.938908
329	1: Yes	0.936712
346	1: Yes	0.934557
355	1: Yes	0.932434
378	1: Yes	0.930356
384	1: Yes	0.928291
396	1: Yes	0.92625
397	1: Yes	0.924216
403	1: Yes	0.922289
404	1: Yes	0.920366
408	1: Yes	0.91847
431	1: Yes	0.916608
432	1: Yes	0.914742
449	1: Yes	0.912902
460	1: Yes	0.911088
461	1: Yes	0.909279
464	1: Yes	0.907476
481	1: Yes	0.905642
491	1: Yes	0.903847
525	1: Yes	0.902048
534	1: Yes	0.900279
535	1: Yes	0.898515
538	1: Yes	0.896751
546	1: Yes	0.894989
551	1: Yes	0.893253
557	1: Yes	0.891524
579	1: Yes	0.889791
583	1: Yes	0.888052
587	1: Yes	0.886312
608	1: Yes	0.884591
609	1: Yes	0.882881
613	1: Yes	0.881177
629	1: Yes	0.879507
630	1: Yes	0.877841
633	1: Yes	0.876182
635	1: Yes	0.874531
646	1: Yes	0.8729
659	1: Yes	0.871287
668	1: Yes	0.869693
685	1: Yes	0.868113
689	1: Yes	0.866534
697	1: Yes	0.864974
701	1: Yes	0.863417
720	1: Yes	0.86188
741	1: Yes	0.860369
755	1: Yes	0.858862
760	1: Yes	0.857368
765	1: Yes	0.855885
776	1: Yes	0.852949
779	1: Yes	0.851488
794	1: Yes	0.850032
804	1: Yes	0.848587
817	1: Yes	0.847171
820	1: Yes	0.845759
821	1: Yes	0.844352
830	1: Yes	0.842961
844	1: Yes	0.841598
845	1: Yes	0.840241
846	1: Yes	0.838884
859	1: Yes	0.837533
864	1: Yes	0.836196
872	1: Yes	0.834862
873	1: Yes	0.833531
874	1: Yes	0.832203
875	1: Yes	0.830878
884	1: Yes	0.829551
916	1: Yes	0.828245
930	1: Yes	0.82694
932	1: Yes	0.825641
938	1: Yes	0.824348
948	1: Yes	0.823056
955	1: Yes	0.821772
961	1: Yes	0.81921
976	1: Yes	0.817925
1015	1: Yes	0.816658
1019	1: Yes	0.815395
1042	1: Yes	0.814141
1054	1: Yes	0.812898
1067	1: Yes	0.811664
1077	1: Yes	0.810443
1082	1: Yes	0.809221
1084	1: Yes	0.808008
1090	1: Yes	0.806795
1100	1: Yes	0.805586
1104	1: Yes	0.804378
1107	1: Yes	0.803161
1140	1: Yes	0.801955
1145	1: Yes	0.800751
1161	1: Yes	0.799551
1164	1: Yes	0.798354
1174	1: Yes	0.797157
1175	1: Yes	0.794771
1184	1: Yes	0.793587
1187	1: Yes	0.792404
1213	1: Yes	0.791226
1217	1: Yes	0.790053
1221	1: Yes	0.788885
1251	1: Yes	0.787708
1259	1: Yes	0.786535
1264	1: Yes	0.78536
1272	1: Yes	0.784184
1296	1: Yes	0.78301
1318	1: Yes	0.781848
1329	1: Yes	0.780684
1346	1: Yes	0.779511
1355	1: Yes	0.778347
1376	1: Yes	0.777194
1383	1: Yes	0.776041
1405	1: Yes	0.774895
1411	1: Yes	0.773747
1418	1: Yes	0.772604
1434	1: Yes	0.771462
1470	1: Yes	0.770327
1490	1: Yes	0.769203
1500	1: Yes	0.768076
1508	1: Yes	0.76696
1533	1: Yes	0.765844
1534	1: Yes	0.764734
1541	1: Yes	0.763626
1553	1: Yes	0.762517
1563	1: Yes	0.761408
1585	1: Yes	0.760315
1617	1: Yes	0.759224
1623	1: Yes	0.758133
1636	1: Yes	0.757025
1642	1: Yes	0.755915
1659	1: Yes	0.754823
1665	1: Yes	0.753733
1685	1: Yes	0.752636
1693	1: Yes	0.750462
1703	1: Yes	0.749374
1708	1: Yes	0.748285
1719	1: Yes	0.746129
1730	1: Yes	0.745046
1731	1: Yes	0.743961
1813	1: Yes	0.742895
1822	1: Yes	0.74185
1844	1: Yes	0.74081
1858	1: Yes	0.738735
1868	1: Yes	0.7377
1869	1: Yes	0.736665
1870	1: Yes	0.735631
1873	1: Yes	0.73459
1882	1: Yes	0.733549
1889	1: Yes	0.732499
1905	1: Yes	0.731445
1908	1: Yes	0.730392
1924	1: Yes	0.72934
1930	1: Yes	0.728295
1932	1: Yes	0.726212
1939	1: Yes	0.725171
1944	1: Yes	0.724128
1974	1: Yes	0.723068
1980	1: Yes	0.722008
1985	1: Yes	0.720947
1987	1: Yes	0.719886
1993	1: Yes	0.718824
2035	1: Yes	0.717733
2041	1: Yes	0.716639
2062	1: Yes	0.715537
2073	1: Yes	0.714428
2093	1: Yes	0.713302
2094	1: Yes	0.712177
2095	1: Yes	0.711049
2107	1: Yes	0.709914
2119	1: Yes	0.708771
2132	1: Yes	0.707624
2148	1: Yes	0.706467
2160	1: Yes	0.705297
2164	1: Yes	0.704129
2237	1: Yes	0.702923
2261	1: Yes	0.701697
2361	1: Yes	0.700378
2364	1: Yes	0.699056
2371	1: Yes	0.697733
2372	1: Yes	0.696413
2428	1: Yes	0.695053
2475	1: Yes	0.693629
2481	1: Yes	0.692203
2527	1: Yes	0.690715
2537	1: Yes	0.689214
2558	1: Yes	0.6877
2562	1: Yes	0.686186
2567	1: Yes	0.684661
2575	1: Yes	0.683123
2579	1: Yes	0.681583
2599	1: Yes	0.680027
2622	1: Yes	0.678427
2688	1: Yes	0.676715
2704	1: Yes	0.674996
2709	1: Yes	0.67327
2761	1: Yes	0.671431
2769	1: Yes	0.669581
2813	1: Yes	0.667632
2844	1: Yes	0.665631
2871	1: Yes	0.663594
2901	1: Yes	0.661432
2957	1: Yes	0.659206
3182	1: Yes	0.656298
3239	1: Yes	0.653147
3312	1: Yes	0.649775
3358	1: Yes	0.646243
3402	1: Yes	0.642623
3477	1: Yes	0.638492
3489	1: Yes	0.634341
3581	1: Yes	0.62961
3638	1: Yes	0.624518
3707	1: Yes	0.618633
4037	1: Yes	0.604154
4362	1: Yes	0.549718

## Sheet: Fig1B
time (days)	MonogenicKidneyDisorder	surv
0	0	1
1	0	0.999114
14	0	0.99822
20	0	0.997326
38	0	0.996421
63	0	0.995499
83	0	0.994567
93	0	0.993616
96	0	0.992663
97	0	0.991709
112	0	0.99075
125	0	0.989785
132	0	0.988819
151	0	0.987843
156	0	0.98589
176	0	0.984907
179	0	0.983922
180	0	0.981954
192	0	0.980967
212	0	0.979974
214	0	0.978981
216	0	0.977986
236	0	0.976987
240	0	0.975989
254	0	0.974986
262	0	0.973979
263	0	0.972969
273	0	0.97196
275	0	0.970952
289	0	0.969941
303	0	0.968928
305	0	0.967914
306	0	0.9669
308	0	0.965887
318	0	0.964872
333	0	0.962838
335	0	0.961819
336	0	0.9608
344	0	0.959782
351	0	0.958763
352	0	0.957741
353	0	0.956715
361	0	0.955688
365	0	0.954661
366	0	0.953635
372	0	0.952609
374	0	0.951583
379	0	0.950558
394	0	0.949526
395	0	0.948495
399	0	0.947465
405	0	0.946434
425	0	0.945401
426	0	0.944368
433	0	0.943335
435	0	0.942302
443	0	0.94127
445	0	0.940235
448	0	0.939199
456	0	0.938164
457	0	0.93713
468	0	0.936096
476	0	0.93402
487	0	0.932981
496	0	0.931944
497	0	0.930906
519	0	0.929864
532	0	0.928818
553	0	0.927772
554	0	0.926726
555	0	0.925681
556	0	0.924637
564	0	0.923593
567	0	0.922542
570	0	0.921492
575	0	0.920443
579	0	0.919394
584	0	0.918341
589	0	0.917287
593	0	0.916232
595	0	0.915175
604	0	0.914113
627	0	0.913046
629	0	0.911979
634	0	0.910913
635	0	0.909848
641	0	0.908778
649	0	0.907708
658	0	0.906639
669	0	0.905565
694	0	0.904479
716	0	0.90339
721	0	0.902297
726	0	0.901203
730	0	0.90011
761	0	0.899014
764	0	0.897918
768	0	0.896824
789	0	0.895729
805	0	0.894634
818	0	0.893538
849	0	0.892436
876	0	0.891332
889	0	0.890229
894	0	0.889126
904	0	0.88802
907	0	0.886913
909	0	0.885802
916	0	0.884691
921	0	0.88358
937	0	0.882468
951	0	0.881356
962	0	0.880244
966	0	0.879132
988	0	0.876895
1006	0	0.875777
1013	0	0.874657
1014	0	0.873537
1024	0	0.872416
1033	0	0.870166
1059	0	0.869037
1076	0	0.867905
1122	0	0.866766
1183	0	0.865616
1201	0	0.864453
1203	0	0.863292
1204	0	0.862132
1206	0	0.860971
1233	0	0.859803
1240	0	0.858635
1241	0	0.857464
1244	0	0.856295
1247	0	0.855125
1250	0	0.853951
1263	0	0.852775
1277	0	0.851597
1301	0	0.850417
1303	0	0.849239
1304	0	0.848062
1317	0	0.846876
1329	0	0.845685
1351	0	0.844488
1358	0	0.843287
1413	0	0.842071
1422	0	0.840851
1432	0	0.83963
1437	0	0.838411
1443	0	0.837185
1445	0	0.835959
1448	0	0.834717
1450	0	0.833468
1467	0	0.830975
1471	0	0.829726
1512	0	0.828468
1548	0	0.827205
1581	0	0.825938
1587	0	0.824669
1589	0	0.8234
1609	0	0.822131
1636	0	0.820848
1644	0	0.819566
1645	0	0.818283
1651	0	0.816998
1652	0	0.815712
1654	0	0.814424
1658	0	0.813126
1661	0	0.811828
1663	0	0.810533
1666	0	0.809235
1669	0	0.807938
1673	0	0.806639
1678	0	0.805339
1684	0	0.804042
1719	0	0.802735
1727	0	0.801428
1736	0	0.800115
1739	0	0.798805
1740	0	0.797495
1805	0	0.796168
1809	0	0.794838
1811	0	0.793505
1828	0	0.792173
1835	0	0.790838
1837	0	0.789502
1839	0	0.788164
1875	0	0.786812
1885	0	0.785452
1886	0	0.784094
1910	0	0.782729
1912	0	0.781366
1940	0	0.77999
1953	0	0.777236
1958	0	0.775858
2011	0	0.774457
2022	0	0.773052
2053	0	0.771643
2057	0	0.770226
2067	0	0.768806
2082	0	0.767387
2092	0	0.765966
2107	0	0.764538
2108	0	0.763102
2115	0	0.761668
2160	0	0.760213
2181	0	0.758756
2191	0	0.757304
2209	0	0.755845
2210	0	0.754389
2213	0	0.75293
2214	0	0.751474
2222	0	0.750017
2257	0	0.748536
2262	0	0.747058
2268	0	0.745581
2334	0	0.744084
2339	0	0.742589
2368	0	0.74108
2381	0	0.739566
2388	0	0.738048
2404	0	0.736528
2409	0	0.735006
2423	0	0.733488
2433	0	0.731968
2452	0	0.730444
2462	0	0.728918
2479	0	0.727391
2488	0	0.725865
2515	0	0.724332
2551	0	0.722791
2556	0	0.721251
2559	0	0.719711
2569	0	0.718172
2610	0	0.716626
2617	0	0.715074
2676	0	0.713513
2706	0	0.711941
2712	0	0.710373
2740	0	0.708783
2773	0	0.707178
2784	0	0.705573
2809	0	0.703963
2822	0	0.702344
2848	0	0.700707
2877	0	0.699046
2906	0	0.697381
2922	0	0.69571
2930	0	0.694037
2954	0	0.692351
2956	0	0.690668
2966	0	0.688985
2977	0	0.687305
3020	0	0.685627
3049	0	0.683934
3056	0	0.682242
3072	0	0.680529
3089	0	0.678815
3102	0	0.677103
3112	0	0.675393
3132	0	0.673683
3158	0	0.67193
3180	0	0.670178
3193	0	0.668422
3247	0	0.666655
3287	0	0.664888
3288	0	0.663112
3298	0	0.661342
3300	0	0.657778
3324	0	0.655996
3341	0	0.654196
3389	0	0.652379
3390	0	0.650562
3403	0	0.64875
3421	0	0.646936
3462	0	0.645126
3495	0	0.643297
3496	0	0.64146
3583	0	0.63961
3584	0	0.637764
3591	0	0.635915
3595	0	0.634071
3616	0	0.632211
3626	0	0.630351
3652	0	0.628491
3657	0	0.626633
3682	0	0.624741
3722	0	0.622843
3740	0	0.620952
3766	0	0.617135
3772	0	0.615231
3820	0	0.613324
3825	0	0.611395
3852	0	0.609454
3874	0	0.607508
3879	0	0.605565
3890	0	0.603618
3907	0	0.601659
3920	0	0.599708
3927	0	0.597754
3930	0	0.595793
3975	0	0.593816
3985	0	0.591832
4014	0	0.589837
4095	0	0.587828
4099	0	0.585809
4129	0	0.583785
4174	0	0.581718
4186	0	0.579643
4203	0	0.577551
4210	0	0.575457
4213	0	0.57336
4216	0	0.571257
4298	0	0.569087
4300	0	0.566908
4386	0	0.564683
4509	0	0.562388
4593	0	0.560056
4714	0	0.557599
4760	0	0.555108
4766	0	0.55261
4800	0	0.550101
4856	0	0.547575
4898	0	0.545016
5017	0	0.54237
5052	0	0.539699
5053	0	0.537031
5118	0	0.534264
5168	0	0.531486
5196	0	0.528675
5450	0	0.525674
5464	0	0.522652
5506	0	0.519549
5582	0	0.516407
5660	0	0.513195
5811	0	0.509916
5827	0	0.506611
5905	0	0.503258
6056	0	0.499797
6103	0	0.496294
6235	0	0.492775
6361	0	0.489222
6379	0	0.485686
6392	0	0.482115
6415	0	0.47839
6426	0	0.474679
6482	0	0.470893
6524	0	0.46708
6537	0	0.463157
6698	0	0.459206
6790	0	0.455204
6936	0	0.451029
7135	0	0.446687
7160	0	0.442379
7254	0	0.437989
7305	0	0.433635
7327	0	0.429221
7336	0	0.424798
7354	0	0.420253
7372	0	0.415721
7672	0	0.410963
7769	0	0.406029
7793	0	0.401116
7889	0	0.395949
7923	0	0.390741
8219	0	0.385052
8387	0	0.379143
8766	0	0.371981
9189	0	0.364541
9232	0	0.357099
9297	0	0.349196
9817	0	0.339689
9843	0	0.329878
10034	0	0.319783
10831	0	0.307087
11089	0	0.293319
11462	0	0.278504
11609	0	0.263144
12376	0	0.247158
13029	0	0.229249
13062	0	0.209699
13714	0	0.189005
16250	0	0.159467
19150	0	0.132767
19433	0	0.110279
19684	0	0.0884196
0	1	1
1	1	0.99837
14	1	0.99673
20	1	0.995089
38	1	0.993431
63	1	0.991746
83	1	0.990043
93	1	0.988306
96	1	0.98657
97	1	0.984834
112	1	0.983091
125	1	0.98134
132	1	0.979587
151	1	0.977821
156	1	0.974293
176	1	0.97252
179	1	0.970747
180	1	0.967211
192	1	0.965441
212	1	0.963662
214	1	0.961885
216	1	0.960109
236	1	0.958328
240	1	0.956549
254	1	0.954767
262	1	0.952976
263	1	0.951186
273	1	0.949399
275	1	0.947616
289	1	0.94583
303	1	0.944042
305	1	0.942257
306	1	0.940473
308	1	0.938693
318	1	0.936912
333	1	0.933352
335	1	0.931571
336	1	0.929793
344	1	0.928019
351	1	0.926247
352	1	0.924471
353	1	0.922692
361	1	0.920911
365	1	0.919134
366	1	0.917361
372	1	0.915592
374	1	0.913824
379	1	0.912059
394	1	0.910287
395	1	0.908518
399	1	0.906753
405	1	0.904988
425	1	0.903223
426	1	0.90146
433	1	0.8997
435	1	0.897943
443	1	0.896188
445	1	0.894433
448	1	0.892678
456	1	0.890926
457	1	0.889178
468	1	0.887433
476	1	0.883937
487	1	0.882191
496	1	0.88045
497	1	0.878712
519	1	0.876967
532	1	0.875219
553	1	0.873473
554	1	0.871729
555	1	0.86999
556	1	0.868255
564	1	0.866522
567	1	0.864781
570	1	0.863043
575	1	0.861309
579	1	0.859577
584	1	0.857842
589	1	0.856108
593	1	0.854374
595	1	0.852638
604	1	0.850898
627	1	0.849151
629	1	0.847408
634	1	0.845668
635	1	0.843933
641	1	0.842191
649	1	0.840452
658	1	0.838718
669	1	0.836976
694	1	0.835219
716	1	0.833459
721	1	0.831695
726	1	0.829932
730	1	0.828173
761	1	0.826412
764	1	0.824654
768	1	0.822901
789	1	0.821149
805	1	0.819399
818	1	0.81765
849	1	0.815896
876	1	0.81414
889	1	0.812388
894	1	0.810638
904	1	0.808887
907	1	0.807135
909	1	0.80538
916	1	0.803628
921	1	0.801879
937	1	0.800131
951	1	0.798384
962	1	0.796641
966	1	0.7949
988	1	0.791405
1006	1	0.789662
1013	1	0.787918
1014	1	0.786178
1024	1	0.784437
1033	1	0.780952
1059	1	0.779208
1076	1	0.777461
1122	1	0.775705
1183	1	0.773937
1201	1	0.77215
1203	1	0.770369
1204	1	0.768592
1206	1	0.766816
1233	1	0.765033
1240	1	0.763251
1241	1	0.761469
1244	1	0.759691
1247	1	0.757916
1250	1	0.756135
1263	1	0.754356
1277	1	0.752576
1301	1	0.750794
1303	1	0.74902
1304	1	0.74725
1317	1	0.745468
1329	1	0.743681
1351	1	0.741889
1358	1	0.740094
1413	1	0.738278
1422	1	0.736459
1432	1	0.734642
1437	1	0.732831
1443	1	0.731011
1445	1	0.729195
1448	1	0.727358
1450	1	0.725515
1467	1	0.721841
1471	1	0.720005
1512	1	0.71816
1548	1	0.716309
1581	1	0.714456
1587	1	0.712602
1589	1	0.710752
1609	1	0.708905
1636	1	0.70704
1644	1	0.70518
1645	1	0.703321
1651	1	0.701463
1652	1	0.699607
1654	1	0.697749
1658	1	0.695881
1661	1	0.694017
1663	1	0.692158
1666	1	0.6903
1669	1	0.688445
1673	1	0.68659
1678	1	0.684738
1684	1	0.682892
1719	1	0.681035
1727	1	0.679182
1736	1	0.677323
1739	1	0.675471
1740	1	0.673622
1805	1	0.671752
1809	1	0.669881
1811	1	0.668009
1828	1	0.666143
1835	1	0.664274
1837	1	0.662406
1839	1	0.660541
1875	1	0.658658
1885	1	0.656768
1886	1	0.654883
1910	1	0.652992
1912	1	0.651106
1940	1	0.649206
1953	1	0.645412
1958	1	0.64352
2011	1	0.641599
2022	1	0.639675
2053	1	0.63775
2057	1	0.635816
2067	1	0.633883
2082	1	0.631954
2092	1	0.630026
2107	1	0.628091
2108	1	0.62615
2115	1	0.624214
2160	1	0.622253
2181	1	0.620295
2191	1	0.618345
2209	1	0.61639
2210	1	0.614442
2213	1	0.612494
2214	1	0.610554
2222	1	0.608615
2257	1	0.606648
2262	1	0.604689
2268	1	0.602736
2334	1	0.600757
2339	1	0.598787
2368	1	0.596801
2381	1	0.594813
2388	1	0.592823
2404	1	0.590834
2409	1	0.588847
2423	1	0.586867
2433	1	0.584889
2452	1	0.582911
2462	1	0.580933
2479	1	0.578957
2488	1	0.576986
2515	1	0.575011
2551	1	0.573028
2556	1	0.57105
2559	1	0.569077
2569	1	0.567108
2610	1	0.565134
2617	1	0.563156
2676	1	0.561172
2706	1	0.559176
2712	1	0.557189
2740	1	0.555179
2773	1	0.553153
2784	1	0.551132
2809	1	0.549108
2822	1	0.547078
2848	1	0.545028
2877	1	0.542952
2906	1	0.540876
2922	1	0.538797
2930	1	0.53672
2954	1	0.53463
2956	1	0.53255
2966	1	0.530472
2977	1	0.528403
3020	1	0.526342
3049	1	0.524265
3056	1	0.522194
3072	1	0.520102
3089	1	0.518013
3102	1	0.515932
3112	1	0.513857
3132	1	0.511786
3158	1	0.509667
3180	1	0.507555
3193	1	0.505442
3247	1	0.503321
3287	1	0.501204
3288	1	0.499081
3298	1	0.49697
3300	1	0.492733
3324	1	0.490623
3341	1	0.488495
3389	1	0.486351
3390	1	0.484214
3403	1	0.482085
3421	1	0.47996
3462	1	0.477845
3495	1	0.475712
3496	1	0.473574
3583	1	0.471427
3584	1	0.469288
3591	1	0.467151
3595	1	0.465026
3616	1	0.462886
3626	1	0.460752
3652	1	0.458622
3657	1	0.4565
3682	1	0.454343
3722	1	0.452186
3740	1	0.450041
3766	1	0.445727
3772	1	0.443582
3820	1	0.44144
3825	1	0.439279
3852	1	0.437109
3874	1	0.434939
3879	1	0.432777
3890	1	0.430617
3907	1	0.428448
3920	1	0.426293
3927	1	0.424141
3930	1	0.421987
3975	1	0.41982
3985	1	0.41765
4014	1	0.415476
4095	1	0.41329
4099	1	0.411099
4129	1	0.40891
4174	1	0.406678
4186	1	0.404445
4203	1	0.402199
4210	1	0.399957
4213	1	0.397718
4216	1	0.395478
4298	1	0.393174
4300	1	0.390867
4386	1	0.388518
4509	1	0.386101
4593	1	0.383653
4714	1	0.381082
4760	1	0.378485
4766	1	0.375888
4800	1	0.373287
4856	1	0.370679
4898	1	0.368045
5017	1	0.365331
5052	1	0.3626
5053	1	0.359883
5118	1	0.357075
5168	1	0.354266
5196	1	0.351434
5450	1	0.348422
5464	1	0.345403
5506	1	0.342314
5582	1	0.339201
5660	1	0.336031
5811	1	0.33281
5827	1	0.329578
5905	1	0.326313
6056	1	0.32296
6103	1	0.319582
6235	1	0.316206
6361	1	0.312813
6379	1	0.309454
6392	1	0.306078
6415	1	0.302574
6426	1	0.299103
6482	1	0.295581
6524	1	0.292052
6537	1	0.288442
6698	1	0.284827
6790	1	0.281187
6936	1	0.277412
7135	1	0.273511
7160	1	0.269666
7254	1	0.265773
7305	1	0.261937
7327	1	0.258074
7336	1	0.254231
7354	1	0.250308
7372	1	0.246424
7672	1	0.242376
7769	1	0.238211
7793	1	0.234096
7889	1	0.229804
7923	1	0.225514
8219	1	0.22087
8387	1	0.216093
8766	1	0.210368
9189	1	0.204494
9232	1	0.198696
9297	1	0.192621
9817	1	0.185427
9843	1	0.178135
10034	1	0.170773
10831	1	0.161717
11089	1	0.152153
11462	1	0.142163
11609	1	0.132139
12376	1	0.122066
13029	1	0.111222
13062	1	0.0999163
13714	1	0.0885506
16250	1	0.0733786
19150	1	0.060668
19433	1	0.0506012
19684	1	0.0412026

## Sheet: Fig1C
time (days)	MonogenicKidneyDisorder	surv
0	0	1
65	0	0.999651
78	0	0.999303
95	0	0.998954
99	0	0.998605
120	0	0.998256
127	0	0.997906
170	0	0.997557
357	0	0.997207
438	0	0.996857
493	0	0.996506
554	0	0.996155
697	0	0.995803
764	0	0.995451
870	0	0.995098
896	0	0.994744
973	0	0.994391
1390	0	0.994034
1805	0	0.993674
1983	0	0.993313
1997	0	0.992952
2027	0	0.99259
2135	0	0.992228
2210	0	0.991866
2212	0	0.991504
2306	0	0.991141
2347	0	0.990777
2439	0	0.990413
2479	0	0.990048
2489	0	0.989683
2558	0	0.989318
2732	0	0.988951
2768	0	0.988584
2803	0	0.988216
2896	0	0.987848
3009	0	0.98748
3143	0	0.98711
3160	0	0.986741
3171	0	0.986371
3208	0	0.986001
3286	0	0.98563
3366	0	0.985258
3485	0	0.984885
3521	0	0.984513
3635	0	0.984139
3760	0	0.983766
3789	0	0.983392
3833	0	0.983018
3837	0	0.982644
3980	0	0.982269
4129	0	0.981894
4226	0	0.981517
4330	0	0.98114
4518	0	0.980763
4536	0	0.980384
4550	0	0.980006
4579	0	0.979628
4680	0	0.979249
4835	0	0.978868
4845	0	0.978488
4848	0	0.978108
4868	0	0.977728
4875	0	0.977347
4930	0	0.976967
5038	0	0.976586
5086	0	0.976204
5174	0	0.975822
5191	0	0.975439
5196	0	0.975057
5219	0	0.974674
5311	0	0.97429
5415	0	0.973905
5423	0	0.97352
5472	0	0.973134
5486	0	0.972748
5579	0	0.972361
5628	0	0.971974
5634	0	0.971587
5651	0	0.971201
5738	0	0.970814
5762	0	0.970426
5763	0	0.970039
5766	0	0.969651
5842	0	0.969264
5954	0	0.968875
5957	0	0.968485
6018	0	0.968095
6036	0	0.967705
6101	0	0.967315
6174	0	0.966925
6192	0	0.966534
6200	0	0.966143
6213	0	0.965752
6314	0	0.96536
6344	0	0.964968
6345	0	0.964576
6379	0	0.964184
6403	0	0.963792
6406	0	0.963399
6434	0	0.963007
6454	0	0.962614
6540	0	0.962221
6544	0	0.961828
6580	0	0.961435
6606	0	0.961042
6623	0	0.960649
6627	0	0.960255
6662	0	0.959862
6710	0	0.959468
6728	0	0.959074
6757	0	0.95868
6764	0	0.958285
6775	0	0.957891
6820	0	0.957497
6821	0	0.957102
6831	0	0.956708
6845	0	0.956313
6847	0	0.955918
6859	0	0.955523
6896	0	0.955128
6898	0	0.954337
6902	0	0.953942
6924	0	0.953546
6947	0	0.95315
6983	0	0.952754
7006	0	0.952357
7106	0	0.95196
7110	0	0.951562
7160	0	0.951165
7191	0	0.950766
7199	0	0.950367
7203	0	0.949968
7214	0	0.949569
7243	0	0.949169
7245	0	0.94877
7335	0	0.94837
7363	0	0.947969
7383	0	0.947568
7409	0	0.947167
7416	0	0.946365
7424	0	0.945964
7430	0	0.945563
7434	0	0.945162
7443	0	0.944761
7483	0	0.94436
7497	0	0.943959
7504	0	0.943557
7513	0	0.943156
7527	0	0.942754
7553	0	0.942352
7561	0	0.94195
7568	0	0.941548
7570	0	0.941146
7593	0	0.940744
7620	0	0.940342
7621	0	0.93994
7698	0	0.939537
7702	0	0.939134
7715	0	0.938731
7732	0	0.938328
7739	0	0.937925
7817	0	0.937521
7825	0	0.937117
7903	0	0.936713
7904	0	0.936308
7916	0	0.935903
7940	0	0.935498
7953	0	0.935092
7989	0	0.934686
8014	0	0.93428
8069	0	0.933874
8082	0	0.933468
8084	0	0.933061
8086	0	0.932655
8098	0	0.932249
8101	0	0.931842
8113	0	0.931436
8150	0	0.931029
8153	0	0.930622
8157	0	0.930216
8166	0	0.929808
8191	0	0.929401
8217	0	0.928994
8259	0	0.928586
8290	0	0.928178
8308	0	0.92777
8319	0	0.927361
8328	0	0.926953
8384	0	0.926543
8404	0	0.926133
8417	0	0.925723
8483	0	0.925312
8500	0	0.924902
8504	0	0.924491
8523	0	0.92408
8526	0	0.923668
8538	0	0.922846
8575	0	0.922435
8639	0	0.922023
8697	0	0.921611
8704	0	0.921198
8746	0	0.920785
8749	0	0.920372
8763	0	0.919959
8765	0	0.919546
8777	0	0.919132
8794	0	0.918306
8848	0	0.917892
8859	0	0.917477
8874	0	0.917063
8882	0	0.916648
8927	0	0.916233
8945	0	0.915818
8954	0	0.915403
9000	0	0.914987
9007	0	0.914571
9021	0	0.914155
9031	0	0.913739
9035	0	0.913323
9101	0	0.912905
9137	0	0.912488
9156	0	0.91207
9164	0	0.911653
9166	0	0.911235
9200	0	0.910818
9206	0	0.9104
9212	0	0.909982
9222	0	0.909564
9226	0	0.909145
9232	0	0.908727
9264	0	0.908308
9283	0	0.907889
9300	0	0.907469
9308	0	0.907049
9321	0	0.90663
9337	0	0.90621
9344	0	0.90579
9361	0	0.90537
9382	0	0.904949
9400	0	0.904528
9409	0	0.904107
9418	0	0.903686
9430	0	0.903266
9474	0	0.902844
9491	0	0.902422
9513	0	0.902
9523	0	0.901579
9550	0	0.901157
9554	0	0.900735
9557	0	0.900314
9565	0	0.899892
9567	0	0.89947
9600	0	0.899048
9616	0	0.898626
9626	0	0.898204
9628	0	0.897781
9629	0	0.897359
9635	0	0.896937
9647	0	0.896514
9659	0	0.896092
9691	0	0.895669
9704	0	0.895246
9706	0	0.894822
9720	0	0.894399
9744	0	0.893975
9766	0	0.893552
9781	0	0.893128
9785	0	0.892704
9848	0	0.892279
9857	0	0.891854
9877	0	0.891429
9903	0	0.891003
9936	0	0.890576
9947	0	0.89015
9967	0	0.889724
9981	0	0.889297
9985	0	0.88887
9995	0	0.888443
10001	0	0.888016
10023	0	0.887589
10025	0	0.887162
10048	0	0.886734
10050	0	0.886307
10051	0	0.885879
10067	0	0.885451
10078	0	0.885023
10087	0	0.884595
10092	0	0.884166
10102	0	0.883737
10116	0	0.883308
10159	0	0.882879
10173	0	0.882449
10178	0	0.882018
10179	0	0.881587
10192	0	0.881157
10206	0	0.880725
10207	0	0.880294
10215	0	0.879863
10229	0	0.879431
10231	0	0.878999
10284	0	0.878566
10289	0	0.878132
10295	0	0.877698
10298	0	0.877265
10305	0	0.876831
10338	0	0.876397
10341	0	0.875963
10358	0	0.875529
10368	0	0.875095
10381	0	0.87466
10401	0	0.874225
10406	0	0.873791
10414	0	0.873356
10417	0	0.872922
10430	0	0.872487
10440	0	0.871617
10465	0	0.871182
10469	0	0.870747
10471	0	0.870312
10478	0	0.869877
10488	0	0.869442
10534	0	0.869006
10545	0	0.86857
10573	0	0.868134
10601	0	0.867698
10607	0	0.867261
10641	0	0.866824
10662	0	0.865948
10668	0	0.865511
10683	0	0.865072
10685	0	0.864634
10713	0	0.864196
10725	0	0.863757
10726	0	0.863318
10761	0	0.862879
10777	0	0.86244
10796	0	0.862
10811	0	0.861561
10818	0	0.861122
10828	0	0.860682
10829	0	0.860242
10906	0	0.859801
10907	0	0.85936
10918	0	0.858918
10935	0	0.858477
10939	0	0.858035
10952	0	0.857593
10959	0	0.856708
10969	0	0.856266
11032	0	0.855823
11058	0	0.85538
11061	0	0.854937
11063	0	0.854493
11094	0	0.85405
11097	0	0.853606
11104	0	0.853161
11115	0	0.852717
11141	0	0.852273
11174	0	0.851829
11187	0	0.851385
11200	0	0.850941
11230	0	0.850496
11256	0	0.850051
11262	0	0.849607
11264	0	0.849162
11294	0	0.848717
11323	0	0.848271
11326	0	0.847825
11362	0	0.847378
11389	0	0.84693
11393	0	0.846483
11404	0	0.846035
11412	0	0.845587
11444	0	0.845138
11464	0	0.844689
11465	0	0.844239
11483	0	0.84379
11491	0	0.84334
11499	0	0.84289
11508	0	0.84244
11511	0	0.84199
11535	0	0.84154
11545	0	0.84109
11556	0	0.840639
11558	0	0.840189
11596	0	0.839739
11603	0	0.839288
11613	0	0.838836
11618	0	0.838385
11656	0	0.837481
11675	0	0.837029
11681	0	0.836577
11689	0	0.836124
11697	0	0.835672
11736	0	0.835218
11756	0	0.834765
11790	0	0.834311
11798	0	0.833858
11857	0	0.833404
11866	0	0.832949
11882	0	0.832495
11895	0	0.83204
11900	0	0.831586
11973	0	0.831131
11997	0	0.830676
12010	0	0.830221
12022	0	0.829766
12044	0	0.82931
12047	0	0.828855
12054	0	0.828399
12055	0	0.827944
12060	0	0.827488
12062	0	0.827033
12065	0	0.826577
12066	0	0.826121
12079	0	0.825665
12085	0	0.825208
12100	0	0.824752
12103	0	0.824295
12115	0	0.823838
12126	0	0.823381
12138	0	0.822924
12148	0	0.822467
12166	0	0.82201
12178	0	0.821551
12194	0	0.821092
12250	0	0.820633
12251	0	0.820173
12259	0	0.819713
12302	0	0.818793
12305	0	0.818333
12329	0	0.817872
12353	0	0.817413
12362	0	0.816953
12410	0	0.816491
12423	0	0.81603
12444	0	0.815568
12473	0	0.815106
12493	0	0.814644
12517	0	0.814183
12531	0	0.81372
12549	0	0.813258
12608	0	0.812795
12617	0	0.812332
12629	0	0.811868
12653	0	0.811404
12745	0	0.810939
12758	0	0.810474
12792	0	0.810009
12805	0	0.809544
12817	0	0.809078
12858	0	0.808613
12889	0	0.808147
12897	0	0.80768
12913	0	0.807214
12915	0	0.806747
12920	0	0.806281
12953	0	0.805814
12975	0	0.805347
13047	0	0.804879
13054	0	0.804411
13060	0	0.803942
13062	0	0.803473
13081	0	0.803005
13085	0	0.802536
13098	0	0.802067
13108	0	0.801598
13110	0	0.801128
13115	0	0.800659
13131	0	0.800189
13133	0	0.79972
13148	0	0.799249
13227	0	0.798778
13260	0	0.798307
13299	0	0.797835
13303	0	0.797364
13324	0	0.796892
13334	0	0.79642
13352	0	0.795948
13357	0	0.795476
13388	0	0.795004
13395	0	0.794531
13397	0	0.794059
13399	0	0.793587
13448	0	0.793114
13482	0	0.792641
13522	0	0.792168
13526	0	0.791695
13550	0	0.791222
13560	0	0.790748
13581	0	0.790274
13598	0	0.789799
13621	0	0.789323
13634	0	0.788847
13637	0	0.788372
13645	0	0.787896
13659	0	0.78742
13666	0	0.786943
13667	0	0.786467
13694	0	0.78599
13699	0	0.785512
13710	0	0.785034
13722	0	0.784556
13764	0	0.784077
13794	0	0.783598
13802	0	0.783118
13826	0	0.782638
13863	0	0.781677
13885	0	0.781197
13891	0	0.780716
13892	0	0.780236
13899	0	0.779755
13902	0	0.779274
13905	0	0.778794
13912	0	0.778313
13950	0	0.777832
13953	0	0.777352
13977	0	0.776871
14015	0	0.77639
14061	0	0.775909
14068	0	0.775428
14076	0	0.774947
14083	0	0.774465
14088	0	0.773984
14097	0	0.773502
14101	0	0.77302
14115	0	0.772538
14153	0	0.772055
14159	0	0.771572
14162	0	0.771088
14173	0	0.770605
14184	0	0.770121
14195	0	0.769637
14199	0	0.769154
14203	0	0.76867
14209	0	0.768186
14232	0	0.767701
14261	0	0.767217
14297	0	0.766732
14298	0	0.766248
14303	0	0.765762
14304	0	0.765277
14310	0	0.764791
14353	0	0.763816
14356	0	0.763328
14367	0	0.76284
14382	0	0.762352
14392	0	0.761863
14406	0	0.761374
14437	0	0.760885
14440	0	0.760395
14441	0	0.759906
14443	0	0.759417
14452	0	0.758439
14461	0	0.75795
14465	0	0.757461
14467	0	0.756972
14477	0	0.756483
14491	0	0.755993
14502	0	0.755504
14509	0	0.755014
14517	0	0.754524
14532	0	0.754034
14537	0	0.753544
14539	0	0.753054
14563	0	0.752563
14571	0	0.752071
14603	0	0.75158
14635	0	0.751088
14655	0	0.750596
14676	0	0.750105
14689	0	0.749613
14690	0	0.749121
14703	0	0.74863
14730	0	0.748138
14761	0	0.747646
14777	0	0.747154
14783	0	0.746662
14791	0	0.74617
14810	0	0.745678
14811	0	0.745186
14832	0	0.744693
14844	0	0.744201
14895	0	0.743707
14900	0	0.743214
14909	0	0.74272
14913	0	0.742226
14919	0	0.741733
14922	0	0.741239
14948	0	0.740744
14953	0	0.740249
14976	0	0.739754
14981	0	0.738764
14984	0	0.738269
14987	0	0.737774
14988	0	0.737278
14996	0	0.736783
15006	0	0.736288
15019	0	0.735793
15027	0	0.735297
15032	0	0.734801
15081	0	0.73381
15099	0	0.733314
15131	0	0.732818
15133	0	0.732321
15150	0	0.731824
15198	0	0.731327
15213	0	0.730829
15243	0	0.73033
15248	0	0.729831
15270	0	0.729332
15271	0	0.728834
15280	0	0.728335
15283	0	0.727836
15300	0	0.727337
15311	0	0.726838
15314	0	0.726339
15332	0	0.72584
15337	0	0.725341
15345	0	0.724841
15373	0	0.72434
15377	0	0.72384
15380	0	0.72334
15385	0	0.722839
15403	0	0.722338
15417	0	0.721837
15420	0	0.721336
15440	0	0.720835
15444	0	0.720334
15461	0	0.719832
15467	0	0.71933
15469	0	0.718828
15473	0	0.718326
15493	0	0.717824
15498	0	0.717321
15499	0	0.716818
15523	0	0.716315
15525	0	0.715812
15530	0	0.715309
15552	0	0.714805
15583	0	0.714302
15630	0	0.713798
15638	0	0.713294
15659	0	0.71279
15673	0	0.712285
15674	0	0.711781
15701	0	0.711277
15738	0	0.710771
15750	0	0.710266
15757	0	0.709761
15762	0	0.709255
15781	0	0.708749
15811	0	0.708243
15813	0	0.707737
15866	0	0.707229
15900	0	0.70672
15930	0	0.706211
15945	0	0.705701
15952	0	0.705192
15961	0	0.704682
15967	0	0.704172
15979	0	0.703662
16009	0	0.703152
16017	0	0.702642
16039	0	0.702132
16062	0	0.701621
16096	0	0.70111
16109	0	0.7006
16112	0	0.700089
16132	0	0.699578
16136	0	0.699067
16155	0	0.698556
16177	0	0.698044
16187	0	0.697532
16192	0	0.69702
16215	0	0.696509
16225	0	0.695997
16229	0	0.695485
16235	0	0.694973
16243	0	0.694461
16255	0	0.693948
16269	0	0.693435
16304	0	0.692921
16352	0	0.692405
16355	0	0.691889
16357	0	0.691373
16373	0	0.690856
16374	0	0.69034
16408	0	0.689822
16421	0	0.689305
16455	0	0.688785
16466	0	0.688266
16475	0	0.687746
16476	0	0.687226
16480	0	0.686706
16484	0	0.686186
16490	0	0.685665
16491	0	0.685145
16497	0	0.684624
16518	0	0.684103
16566	0	0.683583
16584	0	0.683061
16594	0	0.68254
16599	0	0.682018
16608	0	0.681496
16611	0	0.680451
16617	0	0.679929
16659	0	0.679406
16661	0	0.678883
16678	0	0.678359
16691	0	0.677836
16702	0	0.677313
16707	0	0.67679
16709	0	0.676267
16763	0	0.675743
16773	0	0.675219
16777	0	0.674696
16790	0	0.674172
16793	0	0.673648
16794	0	0.673125
16795	0	0.6726
16804	0	0.672076
16827	0	0.671552
16842	0	0.671028
16843	0	0.670503
16861	0	0.669978
16881	0	0.669453
16888	0	0.668928
16894	0	0.667878
16898	0	0.667353
16905	0	0.666828
16909	0	0.666303
16911	0	0.665778
16923	0	0.665252
16930	0	0.664727
16937	0	0.664202
16940	0	0.663677
16948	0	0.663152
16958	0	0.662627
16960	0	0.662101
16966	0	0.661576
17012	0	0.66105
17030	0	0.660525
17041	0	0.659999
17069	0	0.659472
17083	0	0.65842
17091	0	0.657893
17137	0	0.657366
17154	0	0.656839
17168	0	0.656311
17187	0	0.655784
17196	0	0.655256
17233	0	0.654728
17260	0	0.654199
17279	0	0.653671
17285	0	0.653142
17293	0	0.652612
17311	0	0.652083
17319	0	0.651555
17339	0	0.651025
17362	0	0.650495
17365	0	0.649964
17390	0	0.649433
17403	0	0.648902
17452	0	0.64837
17462	0	0.647838
17465	0	0.647306
17474	0	0.646773
17479	0	0.646241
17482	0	0.645708
17487	0	0.645175
17508	0	0.644642
17509	0	0.644109
17566	0	0.643575
17571	0	0.643041
17598	0	0.642506
17621	0	0.641972
17644	0	0.641437
17646	0	0.640902
17661	0	0.640367
17681	0	0.639832
17683	0	0.639296
17691	0	0.63876
17693	0	0.638225
17703	0	0.637689
17719	0	0.637153
17728	0	0.636617
17749	0	0.63608
17768	0	0.635544
17784	0	0.635007
17786	0	0.634471
17791	0	0.633935
17800	0	0.633398
17830	0	0.632861
17839	0	0.632324
17854	0	0.631787
17861	0	0.631249
17868	0	0.630711
17885	0	0.630173
17892	0	0.629635
17898	0	0.629097
17930	0	0.628557
17946	0	0.627478
17956	0	0.626938
17961	0	0.626398
17976	0	0.625859
18004	0	0.625319
18019	0	0.624778
18038	0	0.624237
18042	0	0.623697
18073	0	0.623155
18076	0	0.622614
18081	0	0.622073
18090	0	0.621532
18091	0	0.620991
18092	0	0.62045
18103	0	0.619909
18112	0	0.619367
18138	0	0.618825
18145	0	0.618283
18148	0	0.617742
18151	0	0.616657
18154	0	0.616115
18175	0	0.615571
18178	0	0.615027
18192	0	0.614482
18202	0	0.613937
18217	0	0.613391
18220	0	0.612846
18231	0	0.6123
18233	0	0.611755
18244	0	0.61121
18246	0	0.610665
18253	0	0.610119
18262	0	0.609573
18263	0	0.609027
18272	0	0.608481
18288	0	0.607934
18302	0	0.607386
18305	0	0.606839
18315	0	0.60629
18316	0	0.605741
18329	0	0.605193
18347	0	0.604643
18381	0	0.604093
18384	0	0.603542
18389	0	0.60299
18395	0	0.602438
18435	0	0.601886
18443	0	0.601334
18450	0	0.600782
18477	0	0.60023
18482	0	0.599678
18491	0	0.599125
18511	0	0.598571
18522	0	0.598018
18533	0	0.597464
18537	0	0.59691
18560	0	0.596355
18566	0	0.595799
18575	0	0.595243
18578	0	0.594687
18601	0	0.594131
18608	0	0.593575
18611	0	0.59302
18620	0	0.591907
18631	0	0.591351
18646	0	0.590795
18660	0	0.590239
18695	0	0.58968
18696	0	0.589121
18705	0	0.588562
18709	0	0.588004
18716	0	0.587444
18744	0	0.586884
18761	0	0.586323
18768	0	0.585762
18787	0	0.584639
18798	0	0.584077
18815	0	0.583515
18824	0	0.582952
18834	0	0.58239
18854	0	0.581828
18898	0	0.581264
18926	0	0.5807
18941	0	0.580136
18963	0	0.579572
18983	0	0.579009
18984	0	0.578444
18986	0	0.57788
19011	0	0.577315
19057	0	0.576749
19073	0	0.576183
19075	0	0.57505
19089	0	0.574482
19095	0	0.573915
19111	0	0.573348
19117	0	0.572781
19142	0	0.572214
19169	0	0.571646
19207	0	0.571077
19232	0	0.570508
19240	0	0.569938
19258	0	0.569367
19261	0	0.568796
19282	0	0.568225
19321	0	0.567652
19322	0	0.567078
19327	0	0.566505
19328	0	0.565933
19329	0	0.56536
19338	0	0.564787
19341	0	0.564215
19372	0	0.563641
19382	0	0.563068
19423	0	0.562494
19426	0	0.561919
19436	0	0.561345
19448	0	0.56077
19455	0	0.560196
19464	0	0.559622
19474	0	0.559048
19478	0	0.558474
19485	0	0.5579
19486	0	0.557326
19494	0	0.556751
19499	0	0.556177
19500	0	0.555602
19523	0	0.555027
19530	0	0.554451
19533	0	0.553875
19546	0	0.553299
19549	0	0.552723
19564	0	0.552148
19566	0	0.550997
19580	0	0.550421
19586	0	0.549845
19588	0	0.54927
19614	0	0.548692
19616	0	0.548115
19631	0	0.547538
19649	0	0.546961
19651	0	0.546384
19754	0	0.545806
19795	0	0.545227
19814	0	0.544646
19823	0	0.544065
19824	0	0.543485
19828	0	0.542904
19833	0	0.542323
19843	0	0.541742
19847	0	0.541162
19851	0	0.540581
19871	0	0.54
19888	0	0.539419
19893	0	0.538838
19894	0	0.538256
19899	0	0.537675
19915	0	0.537093
19917	0	0.536511
19919	0	0.535929
19921	0	0.535347
19939	0	0.534763
19963	0	0.534179
19974	0	0.533594
19988	0	0.53301
19990	0	0.532425
19993	0	0.53184
20004	0	0.531254
20021	0	0.530669
20023	0	0.530083
20029	0	0.529498
20055	0	0.528912
20056	0	0.528326
20103	0	0.527739
20106	0	0.527152
20130	0	0.526564
20133	0	0.524801
20136	0	0.524213
20146	0	0.523626
20151	0	0.523038
20156	0	0.522451
20179	0	0.521863
20186	0	0.520688
20187	0	0.5201
20191	0	0.519512
20205	0	0.518924
20207	0	0.518335
20226	0	0.517746
20246	0	0.517157
20248	0	0.516568
20260	0	0.515978
20264	0	0.515388
20273	0	0.514798
20294	0	0.514206
20301	0	0.513615
20338	0	0.513024
20342	0	0.512432
20344	0	0.511841
20358	0	0.510064
20416	0	0.509472
20432	0	0.50888
20452	0	0.508286
20454	0	0.507691
20455	0	0.507097
20457	0	0.506503
20463	0	0.505907
20475	0	0.505311
20478	0	0.504715
20485	0	0.504118
20486	0	0.503521
20499	0	0.502925
20520	0	0.502328
20530	0	0.501732
20532	0	0.501135
20540	0	0.500538
20553	0	0.499942
20560	0	0.499345
20569	0	0.498746
20585	0	0.498148
20586	0	0.497549
20588	0	0.49695
20603	0	0.496352
20605	0	0.495754
20608	0	0.495156
20611	0	0.494558
20614	0	0.49396
20615	0	0.493362
20618	0	0.492763
20631	0	0.492164
20654	0	0.491564
20697	0	0.490964
20699	0	0.489763
20701	0	0.489163
20723	0	0.488564
20724	0	0.487964
20746	0	0.487362
20748	0	0.48676
20763	0	0.486158
20764	0	0.485557
20767	0	0.484955
20777	0	0.48435
20786	0	0.483746
20787	0	0.483141
20803	0	0.482535
20814	0	0.48193
20832	0	0.481323
20839	0	0.480716
20850	0	0.480109
20854	0	0.479503
20859	0	0.478895
20899	0	0.478287
20914	0	0.477678
20937	0	0.476459
20954	0	0.475849
20975	0	0.47524
20980	0	0.47463
21011	0	0.474019
21031	0	0.473408
21035	0	0.472797
21044	0	0.472186
21088	0	0.471572
21089	0	0.470958
21152	0	0.470345
21155	0	0.469732
21163	0	0.46912
21170	0	0.468507
21186	0	0.467895
21187	0	0.467282
21190	0	0.46667
21192	0	0.465447
21197	0	0.464835
21198	0	0.464224
21199	0	0.463612
21204	0	0.463001
21207	0	0.462389
21211	0	0.461778
21213	0	0.461167
21219	0	0.460555
21225	0	0.459945
21226	0	0.459333
21241	0	0.458721
21248	0	0.458108
21261	0	0.457495
21277	0	0.45688
21309	0	0.456263
21314	0	0.455645
21332	0	0.455028
21342	0	0.454409
21348	0	0.45379
21352	0	0.453171
21354	0	0.452553
21357	0	0.451935
21361	0	0.451316
21383	0	0.450698
21405	0	0.450079
21417	0	0.44946
21418	0	0.44884
21452	0	0.448221
21456	0	0.447601
21473	0	0.44698
21480	0	0.446359
21493	0	0.445737
21497	0	0.445114
21534	0	0.444487
21538	0	0.443859
21540	0	0.443231
21546	0	0.442603
21547	0	0.441974
21552	0	0.441345
21564	0	0.440715
21566	0	0.440086
21567	0	0.439456
21576	0	0.438827
21577	0	0.438197
21582	0	0.437567
21601	0	0.436937
21610	0	0.436305
21616	0	0.435672
21628	0	0.435039
21629	0	0.434405
21630	0	0.433773
21635	0	0.43314
21647	0	0.432506
21660	0	0.431872
21662	0	0.431239
21670	0	0.430605
21677	0	0.42997
21684	0	0.429336
21693	0	0.428701
21735	0	0.428067
21740	0	0.427432
21750	0	0.426798
21756	0	0.426163
21762	0	0.425529
21771	0	0.424895
21777	0	0.424261
21797	0	0.423627
21820	0	0.42299
21831	0	0.422352
21857	0	0.421714
21862	0	0.421075
21876	0	0.420436
21881	0	0.419798
21913	0	0.419157
21939	0	0.418515
21958	0	0.417871
21962	0	0.417228
21970	0	0.416585
21980	0	0.415942
22004	0	0.415297
22012	0	0.414651
22013	0	0.414005
22016	0	0.413358
22021	0	0.41271
22025	0	0.412062
22039	0	0.411413
22051	0	0.410764
22060	0	0.410116
22072	0	0.409464
22095	0	0.408812
22135	0	0.408157
22143	0	0.407502
22163	0	0.406847
22245	0	0.406187
22272	0	0.405527
22277	0	0.404866
22280	0	0.404203
22290	0	0.403538
22303	0	0.402874
22340	0	0.402209
22344	0	0.401545
22348	0	0.400881
22388	0	0.400215
22393	0	0.39955
22401	0	0.398883
22403	0	0.398217
22419	0	0.39755
22445	0	0.396881
22447	0	0.396212
22451	0	0.395543
22470	0	0.394871
22473	0	0.3942
22478	0	0.393527
22483	0	0.39218
22492	0	0.391507
22499	0	0.390833
22506	0	0.390157
22517	0	0.389481
22518	0	0.388803
22527	0	0.388125
22535	0	0.387446
22540	0	0.386768
22551	0	0.386087
22554	0	0.385407
22564	0	0.384727
22566	0	0.384047
22576	0	0.382687
22598	0	0.382006
22607	0	0.381322
22629	0	0.380639
22647	0	0.379955
22672	0	0.379269
22679	0	0.378583
22707	0	0.377895
22719	0	0.377205
22734	0	0.376515
22736	0	0.375133
22737	0	0.374441
22753	0	0.373749
22778	0	0.373056
22798	0	0.372363
22799	0	0.371671
22800	0	0.370976
22810	0	0.370282
22826	0	0.369588
22829	0	0.368893
22830	0	0.368199
22841	0	0.367503
22846	0	0.366808
22867	0	0.36611
22874	0	0.365412
22884	0	0.364714
22886	0	0.364016
22887	0	0.363318
22897	0	0.361922
22900	0	0.361223
22910	0	0.360525
22934	0	0.359823
22951	0	0.359117
22955	0	0.357708
22988	0	0.357001
23001	0	0.356294
23045	0	0.355583
23077	0	0.35487
23087	0	0.354158
23094	0	0.352734
23111	0	0.35202
23200	0	0.351305
23233	0	0.350591
23343	0	0.349868
23344	0	0.349145
23362	0	0.348422
23368	0	0.347698
23370	0	0.346974
23373	0	0.346249
23385	0	0.345523
23394	0	0.344797
23398	0	0.344071
23408	0	0.343346
23431	0	0.342616
23439	0	0.341887
23448	0	0.341159
23488	0	0.340427
23491	0	0.339696
23496	0	0.338962
23501	0	0.338229
23508	0	0.337496
23515	0	0.336764
23525	0	0.336029
23536	0	0.335295
23550	0	0.334559
23552	0	0.333822
23585	0	0.333085
23591	0	0.332347
23625	0	0.331606
23662	0	0.330862
23664	0	0.330119
23686	0	0.329374
23713	0	0.328629
23729	0	0.327885
23743	0	0.327139
23778	0	0.32639
23784	0	0.325639
23812	0	0.324889
23831	0	0.324139
23859	0	0.323389
23862	0	0.322641
23893	0	0.32189
23905	0	0.321135
23906	0	0.320381
23927	0	0.319625
23937	0	0.318869
23946	0	0.31811
23954	0	0.31659
23962	0	0.31583
23973	0	0.315068
23985	0	0.313546
24001	0	0.312787
24003	0	0.312027
24010	0	0.311268
24014	0	0.310508
24016	0	0.309749
24018	0	0.308989
24047	0	0.308224
24087	0	0.307456
24088	0	0.306689
24120	0	0.305921
24213	0	0.305143
24230	0	0.304365
24243	0	0.303587
24269	0	0.302811
24285	0	0.302032
24312	0	0.301251
24313	0	0.30047
24383	0	0.299687
24388	0	0.298904
24414	0	0.298119
24425	0	0.297335
24476	0	0.29654
24504	0	0.295745
24512	0	0.29495
24534	0	0.294156
24574	0	0.293359
24583	0	0.292561
24598	0	0.291763
24618	0	0.290963
24640	0	0.290161
24642	0	0.289359
24645	0	0.288558
24657	0	0.287751
24667	0	0.28694
24704	0	0.286129
24720	0	0.285319
24729	0	0.284509
24736	0	0.283701
24742	0	0.282892
24781	0	0.282074
24802	0	0.28125
24886	0	0.280414
24915	0	0.279575
24939	0	0.278732
24956	0	0.277887
25010	0	0.277029
25015	0	0.27617
25047	0	0.275306
25068	0	0.274443
25087	0	0.273578
25095	0	0.27271
25127	0	0.271844
25174	0	0.270978
25222	0	0.270107
25233	0	0.269235
25325	0	0.268345
25386	0	0.267445
25401	0	0.266546
25403	0	0.265646
25407	0	0.264746
25419	0	0.263844
25426	0	0.262943
25427	0	0.262044
25475	0	0.261138
25481	0	0.260226
25565	0	0.259299
25636	0	0.258363
25683	0	0.257415
25699	0	0.256461
25718	0	0.255498
25722	0	0.254537
25723	0	0.253576
25744	0	0.252611
25748	0	0.25068
25749	0	0.249713
25757	0	0.248745
25763	0	0.247778
25772	0	0.24681
25807	0	0.245833
25825	0	0.244847
25844	0	0.243856
25898	0	0.242845
25938	0	0.241831
25946	0	0.240814
25948	0	0.239794
26081	0	0.238746
26083	0	0.23769
26092	0	0.236628
26129	0	0.235564
26134	0	0.2345
26145	0	0.233441
26166	0	0.232377
26265	0	0.23129
26281	0	0.230201
26296	0	0.229108
26332	0	0.228012
26384	0	0.226912
26392	0	0.225812
26457	0	0.224702
26540	0	0.22356
26553	0	0.222408
26557	0	0.221255
26559	0	0.220102
26598	0	0.218941
26620	0	0.217781
26661	0	0.216615
26717	0	0.215447
26742	0	0.214261
26804	0	0.21306
26972	0	0.2118
27003	0	0.210534
27058	0	0.209242
27079	0	0.207932
27173	0	0.206585
27201	0	0.20522
27311	0	0.203795
27383	0	0.202367
27473	0	0.200889
27508	0	0.199413
27580	0	0.197893
27608	0	0.196376
27624	0	0.194865
27676	0	0.193346
27678	0	0.191828
27703	0	0.190315
27719	0	0.188792
27911	0	0.187189
27937	0	0.185566
27973	0	0.183931
27980	0	0.182274
28093	0	0.180543
28127	0	0.178802
28263	0	0.17703
28432	0	0.1752
28453	0	0.173338
28870	0	0.171317
29064	0	0.169223
29985	0	0.166248
30721	0	0.162311
30845	0	0.158315
31273	0	0.153662
31294	0	0.148928
31756	0	0.143267
33496	0	0.128995
34533	0	0.0771106
0	1	1
65	1	0.999445
78	1	0.998891
95	1	0.998336
99	1	0.997781
120	1	0.997226
127	1	0.996671
170	1	0.996116
357	1	0.995561
438	1	0.995004
493	1	0.994447
554	1	0.99389
697	1	0.993331
764	1	0.992773
870	1	0.992212
896	1	0.991652
973	1	0.991092
1390	1	0.990526
1805	1	0.989956
1983	1	0.989384
1997	1	0.988812
2027	1	0.98824
2135	1	0.987667
2210	1	0.987093
2212	1	0.98652
2306	1	0.985946
2347	1	0.985371
2439	1	0.984795
2479	1	0.984218
2489	1	0.983642
2558	1	0.983064
2732	1	0.982485
2768	1	0.981905
2803	1	0.981325
2896	1	0.980744
3009	1	0.980163
3143	1	0.97958
3160	1	0.978997
3171	1	0.978414
3208	1	0.977831
3286	1	0.977245
3366	1	0.976659
3485	1	0.976073
3521	1	0.975486
3635	1	0.974898
3760	1	0.97431
3789	1	0.973722
3833	1	0.973134
3837	1	0.972546
3980	1	0.971956
4129	1	0.971366
4226	1	0.970774
4330	1	0.970182
4518	1	0.969589
4536	1	0.968995
4550	1	0.968401
4579	1	0.967807
4680	1	0.967212
4835	1	0.966616
4845	1	0.966019
4848	1	0.965423
4868	1	0.964827
4875	1	0.964231
4930	1	0.963635
5038	1	0.963038
5086	1	0.96244
5174	1	0.961841
5191	1	0.961243
5196	1	0.960644
5219	1	0.960045
5311	1	0.959446
5415	1	0.958844
5423	1	0.958241
5472	1	0.957638
5486	1	0.957035
5579	1	0.956431
5628	1	0.955827
5634	1	0.955224
5651	1	0.95462
5738	1	0.954016
5762	1	0.953412
5763	1	0.952808
5766	1	0.952204
5842	1	0.951599
5954	1	0.950993
5957	1	0.950387
6018	1	0.94978
6036	1	0.949173
6101	1	0.948566
6174	1	0.947958
6192	1	0.94735
6200	1	0.946742
6213	1	0.946133
6314	1	0.945524
6344	1	0.944915
6345	1	0.944307
6379	1	0.943698
6403	1	0.943089
6406	1	0.94248
6434	1	0.941871
6454	1	0.941261
6540	1	0.940652
6544	1	0.940043
6580	1	0.939434
6606	1	0.938825
6623	1	0.938215
6627	1	0.937606
6662	1	0.936996
6710	1	0.936387
6728	1	0.935777
6757	1	0.935167
6764	1	0.934557
6775	1	0.933947
6820	1	0.933338
6821	1	0.932728
6831	1	0.932119
6845	1	0.931509
6847	1	0.930899
6859	1	0.930289
6896	1	0.929679
6898	1	0.928459
6902	1	0.92785
6924	1	0.92724
6947	1	0.92663
6983	1	0.926019
7006	1	0.925408
7106	1	0.924796
7110	1	0.924184
7160	1	0.923572
7191	1	0.922958
7199	1	0.922345
7203	1	0.921731
7214	1	0.921118
7243	1	0.920504
7245	1	0.91989
7335	1	0.919275
7363	1	0.91866
7383	1	0.918044
7409	1	0.917429
7416	1	0.916199
7424	1	0.915584
7430	1	0.914969
7434	1	0.914354
7443	1	0.91374
7483	1	0.913125
7497	1	0.912511
7504	1	0.911896
7513	1	0.911282
7527	1	0.910667
7553	1	0.910053
7561	1	0.909438
7568	1	0.908823
7570	1	0.908209
7593	1	0.907594
7620	1	0.90698
7621	1	0.906366
7698	1	0.905751
7702	1	0.905136
7715	1	0.904521
7732	1	0.903906
7739	1	0.903291
7817	1	0.902676
7825	1	0.902061
7903	1	0.901444
7904	1	0.900828
7916	1	0.900211
7940	1	0.899594
7953	1	0.898977
7989	1	0.89836
8014	1	0.897742
8069	1	0.897124
8082	1	0.896507
8084	1	0.895889
8086	1	0.895272
8098	1	0.894655
8101	1	0.894038
8113	1	0.893421
8150	1	0.892804
8153	1	0.892187
8157	1	0.89157
8166	1	0.890953
8191	1	0.890335
8217	1	0.889718
8259	1	0.8891
8290	1	0.888482
8308	1	0.887864
8319	1	0.887246
8328	1	0.886628
8384	1	0.886008
8404	1	0.885388
8417	1	0.884768
8483	1	0.884148
8500	1	0.883527
8504	1	0.882906
8523	1	0.882286
8526	1	0.881665
8538	1	0.880424
8575	1	0.879804
8639	1	0.879183
8697	1	0.878561
8704	1	0.87794
8746	1	0.877318
8749	1	0.876696
8763	1	0.876073
8765	1	0.875451
8777	1	0.874829
8794	1	0.873586
8848	1	0.872964
8859	1	0.872341
8874	1	0.871719
8882	1	0.871096
8927	1	0.870472
8945	1	0.869849
8954	1	0.869226
9000	1	0.868602
9007	1	0.867978
9021	1	0.867355
9031	1	0.866731
9035	1	0.866107
9101	1	0.865482
9137	1	0.864857
9156	1	0.864232
9164	1	0.863607
9166	1	0.862982
9200	1	0.862358
9206	1	0.861733
9212	1	0.861108
9222	1	0.860483
9226	1	0.859858
9232	1	0.859233
9264	1	0.858607
9283	1	0.857982
9300	1	0.857356
9308	1	0.85673
9321	1	0.856104
9337	1	0.855478
9344	1	0.854852
9361	1	0.854226
9382	1	0.8536
9400	1	0.852973
9409	1	0.852347
9418	1	0.85172
9430	1	0.851094
9474	1	0.850467
9491	1	0.84984
9513	1	0.849213
9523	1	0.848587
9550	1	0.84796
9554	1	0.847334
9557	1	0.846708
9565	1	0.846083
9567	1	0.845457
9600	1	0.844831
9616	1	0.844206
9626	1	0.843579
9628	1	0.842953
9629	1	0.842328
9635	1	0.841702
9647	1	0.841077
9659	1	0.840452
9691	1	0.839826
9704	1	0.8392
9706	1	0.838574
9720	1	0.837948
9744	1	0.837323
9766	1	0.836697
9781	1	0.836071
9785	1	0.835446
9848	1	0.834818
9857	1	0.834191
9877	1	0.833564
9903	1	0.832936
9936	1	0.832308
9947	1	0.83168
9967	1	0.831051
9981	1	0.830423
9985	1	0.829795
9995	1	0.829166
10001	1	0.828538
10023	1	0.82791
10025	1	0.827282
10048	1	0.826654
10050	1	0.826025
10051	1	0.825397
10067	1	0.824769
10078	1	0.82414
10087	1	0.823512
10092	1	0.822883
10102	1	0.822254
10116	1	0.821625
10159	1	0.820996
10173	1	0.820365
10178	1	0.819735
10179	1	0.819104
10192	1	0.818474
10206	1	0.817843
10207	1	0.817212
10215	1	0.816581
10229	1	0.81595
10231	1	0.815319
10284	1	0.814686
10289	1	0.814052
10295	1	0.813419
10298	1	0.812786
10305	1	0.812153
10338	1	0.81152
10341	1	0.810888
10358	1	0.810255
10368	1	0.809622
10381	1	0.808989
10401	1	0.808356
10406	1	0.807723
10414	1	0.807091
10417	1	0.806459
10430	1	0.805827
10440	1	0.804562
10465	1	0.80393
10469	1	0.803298
10471	1	0.802667
10478	1	0.802035
10488	1	0.801404
10534	1	0.800771
10545	1	0.800139
10573	1	0.799507
10601	1	0.798875
10607	1	0.798242
10641	1	0.797608
10662	1	0.796342
10668	1	0.795708
10683	1	0.795074
10685	1	0.794441
10713	1	0.793807
10725	1	0.793173
10726	1	0.792539
10761	1	0.791905
10777	1	0.791271
10796	1	0.790637
10811	1	0.790003
10818	1	0.78937
10828	1	0.788735
10829	1	0.788102
10906	1	0.787467
10907	1	0.786832
10918	1	0.786196
10935	1	0.78556
10939	1	0.784924
10952	1	0.784288
10959	1	0.783017
10969	1	0.782382
11032	1	0.781746
11058	1	0.781109
11061	1	0.780473
11063	1	0.779837
11094	1	0.7792
11097	1	0.778564
11104	1	0.777927
11115	1	0.777291
11141	1	0.776654
11174	1	0.776019
11187	1	0.775383
11200	1	0.774747
11230	1	0.774111
11256	1	0.773475
11262	1	0.77284
11264	1	0.772204
11294	1	0.771568
11323	1	0.770931
11326	1	0.770294
11362	1	0.769656
11389	1	0.769018
11393	1	0.76838
11404	1	0.767741
11412	1	0.767103
11444	1	0.766463
11464	1	0.765823
11465	1	0.765183
11483	1	0.764543
11491	1	0.763903
11499	1	0.763263
11508	1	0.762623
11511	1	0.761984
11535	1	0.761345
11545	1	0.760705
11556	1	0.760066
11558	1	0.759427
11596	1	0.758788
11603	1	0.758148
11613	1	0.757508
11618	1	0.756868
11656	1	0.755588
11675	1	0.754948
11681	1	0.754308
11689	1	0.753668
11697	1	0.753027
11736	1	0.752386
11756	1	0.751745
11790	1	0.751104
11798	1	0.750464
11857	1	0.749823
11866	1	0.749181
11882	1	0.74854
11895	1	0.747899
11900	1	0.747259
11973	1	0.746618
11997	1	0.745977
12010	1	0.745335
12022	1	0.744695
12044	1	0.744053
12047	1	0.743412
12054	1	0.742772
12055	1	0.742131
12060	1	0.741491
12062	1	0.740851
12065	1	0.740211
12066	1	0.739571
12079	1	0.73893
12085	1	0.73829
12100	1	0.737649
12103	1	0.737009
12115	1	0.736369
12126	1	0.735729
12138	1	0.735089
12148	1	0.734449
12166	1	0.733808
12178	1	0.733167
12194	1	0.732525
12250	1	0.731883
12251	1	0.73124
12259	1	0.730598
12302	1	0.729313
12305	1	0.728671
12329	1	0.728029
12353	1	0.727387
12362	1	0.726746
12410	1	0.726103
12423	1	0.725461
12444	1	0.724818
12473	1	0.724175
12493	1	0.723532
12517	1	0.722889
12531	1	0.722247
12549	1	0.721604
12608	1	0.72096
12617	1	0.720317
12629	1	0.719674
12653	1	0.71903
12745	1	0.718385
12758	1	0.717739
12792	1	0.717095
12805	1	0.71645
12817	1	0.715805
12858	1	0.71516
12889	1	0.714515
12897	1	0.713869
12913	1	0.713224
12915	1	0.712579
12920	1	0.711934
12953	1	0.711289
12975	1	0.710645
13047	1	0.709998
13054	1	0.709351
13060	1	0.708705
13062	1	0.708058
13081	1	0.707412
13085	1	0.706766
13098	1	0.70612
13108	1	0.705474
13110	1	0.704827
13115	1	0.704182
13131	1	0.703535
13133	1	0.702889
13148	1	0.702243
13227	1	0.701596
13260	1	0.700949
13299	1	0.700301
13303	1	0.699653
13324	1	0.699005
13334	1	0.698358
13352	1	0.697711
13357	1	0.697064
13388	1	0.696417
13395	1	0.695771
13397	1	0.695124
13399	1	0.694477
13448	1	0.693831
13482	1	0.693184
13522	1	0.692538
13526	1	0.691892
13550	1	0.691245
13560	1	0.690598
13581	1	0.689951
13598	1	0.689302
13621	1	0.688654
13634	1	0.688005
13637	1	0.687357
13645	1	0.686709
13659	1	0.68606
13666	1	0.685412
13667	1	0.684764
13694	1	0.684115
13699	1	0.683466
13710	1	0.682816
13722	1	0.682166
13764	1	0.681516
13794	1	0.680865
13802	1	0.680214
13826	1	0.679563
13863	1	0.678261
13885	1	0.67761
13891	1	0.676959
13892	1	0.676308
13899	1	0.675657
13902	1	0.675007
13905	1	0.674357
13912	1	0.673708
13950	1	0.673058
13953	1	0.672409
13977	1	0.67176
14015	1	0.671111
14061	1	0.670462
14068	1	0.669813
14076	1	0.669164
14083	1	0.668515
14088	1	0.667867
14097	1	0.667218
14101	1	0.66657
14115	1	0.665921
14153	1	0.665271
14159	1	0.664622
14162	1	0.663972
14173	1	0.663323
14184	1	0.662674
14195	1	0.662024
14199	1	0.661375
14203	1	0.660726
14209	1	0.660077
14232	1	0.659428
14261	1	0.658779
14297	1	0.65813
14298	1	0.657481
14303	1	0.656832
14304	1	0.656183
14310	1	0.655533
14353	1	0.65423
14356	1	0.653579
14367	1	0.652928
14382	1	0.652277
14392	1	0.651625
14406	1	0.650973
14437	1	0.650321
14440	1	0.649669
14441	1	0.649018
14443	1	0.648367
14452	1	0.647066
14461	1	0.646416
14465	1	0.645766
14467	1	0.645116
14477	1	0.644467
14491	1	0.643817
14502	1	0.643168
14509	1	0.642518
14517	1	0.641869
14532	1	0.64122
14537	1	0.64057
14539	1	0.639922
14563	1	0.639272
[truncated: 867 more rows]

## Sheet: Fig1D
TimeSinceBiopsy (years)	MonogenicKidneyDisorder	eGFR change from Baseline	se	5% CI	95% CI
-0.329774	0: No	0	1.36307	-2.67179	2.67179
-0.173351	0: No	0.0373807	1.34991	-2.6086	2.68336
-0.0169282	0: No	0.0747614	1.33998	-2.55176	2.70129
0.165565	0: No	0.118372	1.33259	-2.49366	2.73041
0.321988	0: No	0.155753	1.3299	-2.45101	2.76251
0.478411	0: No	0.193134	1.33059	-2.41499	2.80126
0.660905	0: No	0.236745	1.33568	-2.38134	2.85483
0.819935	0: No	0.274748	1.34382	-2.3593	2.9088
0.986786	0: No	0.314621	1.35601	-2.34332	2.97256
1.15103	0: No	0.353871	1.37155	-2.33454	3.04228
1.31788	0: No	0.393744	1.39083	-2.33246	3.11994
1.48213	0: No	0.432993	1.4131	-2.33686	3.20284
1.64898	0: No	0.472866	1.43891	-2.34757	3.2933
1.81322	0: No	0.512116	1.46729	-2.36395	3.38818
1.98007	0: No	0.551989	1.49896	-2.38616	3.49014
2.14432	0: No	0.591238	1.53278	-2.41319	3.59567
2.31117	0: No	0.631111	1.56962	-2.44554	3.70776
2.47541	0: No	0.670361	1.60818	-2.48188	3.8226
2.64226	0: No	0.710234	1.64952	-2.52303	3.9435
2.80651	0: No	0.749484	1.69219	-2.56741	4.06638
2.97336	0: No	0.789356	1.73739	-2.61614	4.19485
3.13865	0: No	0.828855	1.78387	-2.66775	4.32546
3.30419	0: No	0.868417	1.832	-2.72253	4.45937
3.46974	0: No	0.907978	1.88158	-2.78016	4.59611
3.63555	0: No	0.947601	1.93259	-2.84051	4.73571
3.79979	0: No	0.986851	1.98434	-2.90269	4.8764
3.96665	0: No	1.02672	2.03806	-2.96812	5.02157
4.13089	0: No	1.06597	2.09199	-3.03458	5.16653
4.29774	0: No	1.10585	2.14776	-3.10402	5.31572
4.46198	0: No	1.1451	2.20355	-3.17413	5.46433
4.62884	0: No	1.18497	2.26107	-3.24701	5.61695
4.79308	0: No	1.22422	2.31846	-3.32025	5.76868
4.95993	0: No	1.26409	2.37748	-3.39606	5.92425
5.12418	0: No	1.30334	2.43624	-3.47199	6.07867
5.29103	0: No	1.34321	2.49656	-3.55034	6.23677
5.45527	0: No	1.38246	2.5565	-3.62859	6.39351
5.62212	0: No	1.42234	2.61793	-3.70913	6.5538
5.78637	0: No	1.46159	2.6789	-3.78938	6.71255
5.95322	0: No	1.50146	2.7413	-3.87183	6.87474
6.10964	0: No	1.53884	2.8002	-3.9499	7.02758
6.29213	0: No	1.58245	2.86938	-4.04189	7.20679
6.44856	0: No	1.61983	2.92905	-4.12146	7.36112
6.60498	0: No	1.65721	2.98903	-4.20165	7.51607
6.78747	0: No	1.70082	3.05938	-4.29594	7.69758
6.9439	0: No	1.7382	3.11998	-4.37735	7.85376
7.10032	0: No	1.77558	3.18085	-4.45928	8.01045
7.28281	0: No	1.8192	3.25218	-4.55547	8.19386
7.43924	0: No	1.85658	3.31357	-4.63842	8.35157
7.62173	0: No	1.90019	3.38546	-4.73573	8.53611
7.77815	0: No	1.93757	3.44731	-4.81958	8.69472
7.93458	0: No	1.97495	3.50935	-4.90382	8.85371
8.11707	0: No	2.01856	3.58197	-5.00254	9.03966
8.27349	0: No	2.05594	3.6444	-5.08753	9.19941
8.42992	0: No	2.09332	3.707	-5.17285	9.35949
8.61241	0: No	2.13693	3.78022	-5.27277	9.54663
8.76883	0: No	2.17431	3.84315	-5.35873	9.70735
8.92526	0: No	2.21169	3.90621	-5.44496	9.86835
9.10775	0: No	2.2553	3.97996	-5.5459	10.0565
9.26417	0: No	2.29268	4.04331	-5.63269	10.2181
9.4206	0: No	2.33007	4.10677	-5.71971	10.3798
9.60309	0: No	2.37368	4.18096	-5.82153	10.5689
9.75951	0: No	2.41106	4.24468	-5.90903	10.7311
9.91593	0: No	2.44844	4.30849	-5.99674	10.8936
10.0984	0: No	2.49205	4.38307	-6.0993	11.0834
10.2549	0: No	2.52943	4.4471	-6.18742	11.2463
10.4113	0: No	2.56681	4.51121	-6.27572	11.4093
10.5938	0: No	2.61042	4.58612	-6.37895	11.5998
10.7502	0: No	2.6478	4.65042	-6.4676	11.7632
10.9327	0: No	2.69141	4.72554	-6.57123	11.9541
11.0891	0: No	2.72879	4.79001	-6.66022	12.1178
11.2455	0: No	2.76617	4.85455	-6.74934	12.2817
11.428	0: No	2.80978	4.92994	-6.8535	12.4731
11.5844	0: No	2.84717	4.99463	-6.94291	12.6372
11.7409	0: No	2.88455	5.05938	-7.03246	12.8015
11.9234	0: No	2.92816	5.135	-7.13707	12.9934
12.0798	0: No	2.96554	5.19988	-7.22687	13.1579
12.2362	0: No	3.00292	5.26482	-7.31678	13.3226
12.4187	0: No	3.04653	5.34065	-7.42181	13.5149
12.5751	0: No	3.08391	5.40571	-7.51195	13.6798
12.7315	0: No	3.12129	5.47082	-7.60218	13.8448
-0.329774	1: Yes	1.74245	2.91837	-3.97791	7.4628
-0.173351	1: Yes	1.26088	2.88343	-4.39101	6.91277
-0.0169282	1: Yes	0.779311	2.85605	-4.8189	6.37752
0.165565	1: Yes	0.217481	2.83394	-5.33738	5.77234
0.321988	1: Yes	-0.264088	2.82358	-5.79866	5.27048
0.478411	1: Yes	-0.745656	2.82127	-6.27569	4.78438
0.660905	1: Yes	-1.30749	2.82875	-6.85218	4.23721
0.819935	1: Yes	-1.79708	2.84414	-7.37194	3.77778
0.986786	1: Yes	-2.31075	2.86902	-7.93439	3.31288
1.15103	1: Yes	-2.8164	2.90203	-8.50473	2.87193
1.31788	1: Yes	-3.33007	2.94391	-9.1005	2.44036
1.48213	1: Yes	-3.83572	2.99303	-9.70242	2.03098
1.64898	1: Yes	-4.34939	3.05054	-10.3288	1.63003
1.81322	1: Yes	-4.85504	3.11423	-10.9593	1.24924
1.98007	1: Yes	-5.36871	3.1857	-11.6131	0.875657
2.14432	1: Yes	-5.87436	3.26228	-12.2688	0.520115
2.31117	1: Yes	-6.38803	3.34596	-12.9465	0.170464
2.47541	1: Yes	-6.89368	3.43371	-13.6242	-0.163191
2.64226	1: Yes	-7.40735	3.5279	-14.3225	-0.492247
2.80651	1: Yes	-7.913	3.6252	-15.0188	-0.807174
2.97336	1: Yes	-8.42667	3.72833	-15.7347	-1.11869
3.13865	1: Yes	-8.93553	3.83442	-16.4515	-1.4196
3.30419	1: Yes	-9.44519	3.94427	-17.1765	-1.71393
3.46974	1: Yes	-9.95485	4.05744	-17.9079	-2.00178
3.63555	1: Yes	-10.4653	4.17382	-18.6465	-2.28412
3.79979	1: Yes	-10.971	4.29187	-19.3835	-2.55838
3.96665	1: Yes	-11.4846	4.41437	-20.1374	-2.83192
4.13089	1: Yes	-11.9903	4.53731	-20.884	-3.0966
4.29774	1: Yes	-12.504	4.66438	-21.6467	-3.36119
4.46198	1: Yes	-13.0096	4.79146	-22.4015	-3.61775
4.62884	1: Yes	-13.5233	4.92241	-23.1718	-3.87475
4.79308	1: Yes	-14.0289	5.053	-23.9334	-4.12441
4.95993	1: Yes	-14.5426	5.18726	-24.7103	-4.37494
5.12418	1: Yes	-15.0482	5.32085	-25.4778	-4.61872
5.29103	1: Yes	-15.5619	5.45793	-26.2601	-4.86371
5.45527	1: Yes	-16.0676	5.5941	-27.0327	-5.10244
5.62212	1: Yes	-16.5812	5.7336	-27.8198	-5.34267
5.78637	1: Yes	-17.0869	5.87199	-28.5967	-5.57705
5.95322	1: Yes	-17.6006	6.01359	-29.3879	-5.81318
6.10964	1: Yes	-18.0821	6.1472	-30.1314	-6.03285
6.29213	1: Yes	-18.644	6.30406	-31.0007	-6.28722
6.44856	1: Yes	-19.1255	6.4393	-31.7473	-6.5037
6.60498	1: Yes	-19.6071	6.57522	-32.4953	-6.71886
6.78747	1: Yes	-20.1689	6.73459	-33.3695	-6.9683
6.9439	1: Yes	-20.6505	6.87184	-34.1201	-7.18084
7.10032	1: Yes	-21.1321	7.00965	-34.8718	-7.39229
7.28281	1: Yes	-21.6939	7.17109	-35.7501	-7.63768
7.43924	1: Yes	-22.1755	7.31	-36.5039	-7.84697
7.62173	1: Yes	-22.7373	7.47264	-37.3846	-8.08999
7.77815	1: Yes	-23.2189	7.61252	-38.1403	-8.29737
7.93458	1: Yes	-23.7004	7.75282	-38.8969	-8.50395
8.11707	1: Yes	-24.2623	7.91698	-39.7805	-8.74399
8.27349	1: Yes	-24.7438	8.05809	-40.5387	-8.94897
8.42992	1: Yes	-25.2254	8.19955	-41.2975	-9.15327
8.61241	1: Yes	-25.7872	8.365	-42.1836	-9.3908
8.76883	1: Yes	-26.2688	8.50714	-42.9438	-9.59374
8.92526	1: Yes	-26.7504	8.64959	-43.7046	-9.79611
9.10775	1: Yes	-27.3122	8.81612	-44.5929	-10.0315
9.26417	1: Yes	-27.7938	8.95915	-45.3548	-10.2327
9.4206	1: Yes	-28.2753	9.10243	-46.1172	-10.4334
9.60309	1: Yes	-28.8372	9.2699	-47.0073	-10.667
9.75951	1: Yes	-29.3187	9.41369	-47.7707	-10.8667
9.91593	1: Yes	-29.8003	9.5577	-48.5346	-11.066
10.0984	1: Yes	-30.3621	9.72597	-49.4262	-11.298
10.2549	1: Yes	-30.8437	9.87041	-50.1909	-11.4965
10.4113	1: Yes	-31.3253	10.015	-50.956	-11.6945
10.5938	1: Yes	-31.8871	10.184	-51.849	-11.9252
10.7502	1: Yes	-32.3687	10.329	-52.6148	-12.1225
10.9327	1: Yes	-32.9305	10.4984	-53.5087	-12.3523
11.0891	1: Yes	-33.4121	10.6438	-54.2752	-12.5489
11.2455	1: Yes	-33.8936	10.7893	-55.042	-12.7453
11.428	1: Yes	-34.4555	10.9592	-55.9369	-12.974
11.5844	1: Yes	-34.937	11.1051	-56.7043	-13.1698
11.7409	1: Yes	-35.4186	11.251	-57.4719	-13.3652
11.9234	1: Yes	-35.9804	11.4214	-58.3678	-13.593
12.0798	1: Yes	-36.462	11.5677	-59.136	-13.788
12.2362	1: Yes	-36.9436	11.714	-59.9044	-13.9827
12.4187	1: Yes	-37.5054	11.8849	-60.8012	-14.2096
12.5751	1: Yes	-37.987	12.0314	-61.5701	-14.4039
12.7315	1: Yes	-38.4685	12.1781	-62.3391	-14.5979

## Sheet: Fig2
Beta	StdError	cohort	MonogenicKidneyFailure	MonogenicNOKidneyFailure	NON-MonogenicKidneyFailure	NON-MonogenicNONKidneyFailure
0.893984	0.291068	CureGN	14	39	220	1640
0.609639	0.286318	Columbia-GN	15	24	378	681
0.46444	0.0828292	Columbia-CKD	174	105	1298	1139

## Sheet: SuppFig2
Beta	StdError	cohort	MonogenicKidneyFailure	MonogenicNOKidneyFailure	NON-MonogenicKidneyFailure	NON-MonogenicNONKidneyFailure
0.893984	0.291067	CureGN	14	39	220	1640
0.260682	0.465461	Columbia-GN	8	13	89	164
0.413993	0.0898776	Columbia-CKD	160	86	956	416

## Sheet: SuppFig3
	Residuals CureGN		X-squared CureGN	Residuals Columbia-GN		X-squared Columbia-GN	Residuals Columbia-CKD		X-squared Columbia-CKD
AncestryCluster	Low-risk	High-risk	611.084	Low-risk	High-risk	328.662	Low-risk	High-risk	441.772
0	1.23863	-4.72779		1.03191	-4.08047		-1.04863	4.67697
1	1.23685	-4.72099		-0.794707	3.1425		-0.110298	0.491938
2	-5.72725	21.8606		0.626185	-2.47612		0.940997	-4.19692
3	1.0665	-4.07078		0.682018	-2.69689		0.813449	-3.62805
4	1.02648	-3.91802		0.650278	-2.57139		0.813449	-3.62805
5	0.586458	-2.23848		-3.77702	14.9354		-3.09516	13.8046
6	-0.226891	0.866031		0.601128	-2.37703		0.541806	-2.4165
7	0.65394	-2.49605		-1.34713	5.32692		-2.70876	12.0813
8	0.527014	-2.01159		0.568254	-2.24704		0.516804	-2.30499
9	0.304272	-1.16139		-0.0170848	0.067558		0.53285	-2.37655
10				0.10739	-0.42465		0 0.2501214	-1.11556

## Sheet: SuppFig4
Genotype	Cohort	Beta	StdError
G1G1	CureGN	0.0392207	0.318101
G1G1	Columbia-GN	0.896088	0.296414
G1G1	Columbia-CKD	0.444686	0.161289
G1G2	Columbia-GN	0.444686	0.289248
G1G2	CUIMC GN	0.470004	0.313876
G1G2	Columbia-CKD	0.620576	0.156964
G2G2	Columbia-GN	0.076961	0.546154
G2G2	CUIMC GN	-0.0618754	0.519084
G2G2	Columbia-CKD	0.71295	0.276876

## Sheet: SuppFig5
TimeSinceBiopsy (years)	APOL1riskGenotype	eGFR change from Baseline	se	5% CI	95% CI
-0.330202	lowrisk	0	1.36356	-2.67274	2.67274
-0.173822	lowrisk	0.0390424	1.35038	-2.60786	2.68595
-0.017442	lowrisk	0.0780848	1.34043	-2.54932	2.70549
0.165001	lowrisk	0.123634	1.333	-2.48922	2.73649
0.321381	lowrisk	0.162677	1.33028	-2.44484	2.77019
0.477761	lowrisk	0.201719	1.33094	-2.40709	2.81052
0.660204	lowrisk	0.247269	1.33597	-2.3714	2.86594
0.821796	lowrisk	0.287612	1.34423	-2.34724	2.92246
0.985995	lowrisk	0.328607	1.3562	-2.32971	2.98692
1.1528	lowrisk	0.370252	1.37196	-2.31897	3.05947
1.317	lowrisk	0.411247	1.39091	-2.3151	3.1376
1.4838	lowrisk	0.452892	1.41349	-2.31773	3.22351
1.648	lowrisk	0.493887	1.43886	-2.32645	3.31422
1.81481	lowrisk	0.535532	1.46764	-2.34123	3.41229
1.97901	lowrisk	0.576526	1.49878	-2.36126	3.51431
2.14581	lowrisk	0.618172	1.53308	-2.38685	3.62319
2.31001	lowrisk	0.659166	1.5693	-2.41685	3.73518
2.47682	lowrisk	0.700811	1.60842	-2.45189	3.85352
2.64101	lowrisk	0.741806	1.64906	-2.49056	3.97417
2.80782	lowrisk	0.783451	1.69235	-2.53377	4.10067
2.97202	lowrisk	0.824446	1.7368	-2.57989	4.22878
3.13856	lowrisk	0.866026	1.78359	-2.63002	4.36207
3.30433	lowrisk	0.907411	1.83174	-2.68302	4.49784
3.46983	lowrisk	0.948731	1.88127	-2.73879	4.63625
3.63663	lowrisk	0.990376	1.93255	-2.79766	4.77841
3.80083	lowrisk	1.03137	1.98425	-2.85801	4.92075
3.96764	lowrisk	1.07302	2.03793	-2.92158	5.06761
4.13183	lowrisk	1.11401	2.09181	-2.9862	5.21422
4.29864	lowrisk	1.15566	2.14754	-3.05378	5.3651
4.46284	lowrisk	1.19665	2.20329	-3.12206	5.51536
4.62964	lowrisk	1.2383	2.26076	-3.19307	5.66966
4.79384	lowrisk	1.27929	2.3181	-3.26448	5.82306
4.96065	lowrisk	1.32094	2.37708	-3.33843	5.9803
5.12485	lowrisk	1.36193	2.43579	-3.41253	6.13638
5.29165	lowrisk	1.40357	2.49606	-3.48901	6.29616
5.45585	lowrisk	1.44457	2.55596	-3.56542	6.45456
5.62266	lowrisk	1.48621	2.61735	-3.6441	6.61653
5.78685	lowrisk	1.52721	2.67827	-3.72252	6.77694
5.95105	lowrisk	1.5682	2.73965	-3.80184	6.93825
6.10743	lowrisk	1.60725	2.7985	-3.87816	7.09265
6.28988	lowrisk	1.6528	2.86762	-3.9681	7.27369
6.44626	lowrisk	1.69184	2.92724	-4.04591	7.42958
6.60264	lowrisk	1.73088	2.98717	-4.12434	7.5861
6.78508	lowrisk	1.77643	3.05747	-4.21658	7.76944
6.94146	lowrisk	1.81547	3.11802	-4.29624	7.92718
7.1239	lowrisk	1.86102	3.18901	-4.38983	8.11187
7.28028	lowrisk	1.90006	3.25012	-4.47056	8.27069
7.43666	lowrisk	1.93911	3.31146	-4.55176	8.42997
7.6191	lowrisk	1.98466	3.3833	-4.64703	8.61634
7.77548	lowrisk	2.0237	3.4451	-4.72913	8.77652
7.93186	lowrisk	2.06274	3.5071	-4.81161	8.93709
8.11431	lowrisk	2.10829	3.57966	-4.90829	9.12487
8.27069	lowrisk	2.14733	3.64205	-4.99153	9.2862
8.42707	lowrisk	2.18638	3.7046	-5.0751	9.44785
8.60951	lowrisk	2.23192	3.77778	-5.17298	9.63683
8.76589	lowrisk	2.27097	3.84066	-5.25719	9.79913
8.92227	lowrisk	2.31001	3.90368	-5.34168	9.9617
9.10471	lowrisk	2.35556	3.97737	-5.44058	10.1517
9.26109	lowrisk	2.3946	4.04068	-5.52562	10.3148
9.41747	lowrisk	2.43364	4.1041	-5.6109	10.4782
9.59991	lowrisk	2.47919	4.17824	-5.71068	10.6691
9.75629	lowrisk	2.51824	4.24191	-5.79643	10.8329
9.93874	lowrisk	2.56379	4.31632	-5.89674	11.0243
10.0951	lowrisk	2.60283	4.38021	-5.98292	11.1886
10.2515	lowrisk	2.64187	4.44419	-6.0693	11.353
10.4339	lowrisk	2.68742	4.51896	-6.17029	11.5451
10.5903	lowrisk	2.72646	4.58313	-6.25704	11.71
10.7467	lowrisk	2.7655	4.64739	-6.34395	11.875
10.9291	lowrisk	2.81105	4.72246	-6.44554	12.0677
11.0855	lowrisk	2.8501	4.78688	-6.53278	12.233
11.2419	lowrisk	2.88914	4.85138	-6.62017	12.3984
11.4243	lowrisk	2.93469	4.92672	-6.72229	12.5917
11.5807	lowrisk	2.97373	4.99137	-6.80996	12.7574
11.7371	lowrisk	3.01277	5.05608	-6.89776	12.9233
11.9195	lowrisk	3.05832	5.13165	-7.00034	13.117
12.0759	lowrisk	3.09736	5.19649	-7.0884	13.2831
12.2323	lowrisk	3.13641	5.26139	-7.17656	13.4494
12.4148	lowrisk	3.18196	5.33717	-7.27956	13.6435
12.5711	lowrisk	3.221	5.40219	-7.36795	13.81
12.7536	lowrisk	3.26655	5.4781	-7.47121	14.0043
-0.330202	highrisk	-5.92781	2.50362	-10.8352	-1.0204
-0.173822	highrisk	-6.28514	2.47637	-11.1391	-1.43116
-0.017442	highrisk	-6.64246	2.45527	-11.4551	-1.82983
0.165001	highrisk	-7.05934	2.43866	-11.8394	-2.27926
0.321381	highrisk	-7.41666	2.4314	-12.1825	-2.65081
0.477761	highrisk	-7.77398	2.43066	-12.5384	-3.00959
0.660204	highrisk	-8.19086	2.43802	-12.9697	-3.41204
0.821796	highrisk	-8.56009	2.45188	-13.3661	-3.7541
0.985995	highrisk	-8.93528	2.47291	-13.7825	-4.08808
1.1528	highrisk	-9.31642	2.50125	-14.2192	-4.41367
1.317	highrisk	-9.69161	2.53579	-14.6621	-4.72115
1.4838	highrisk	-10.0728	2.57736	-15.1247	-5.02082
1.648	highrisk	-10.4479	2.62435	-15.592	-5.3039
1.81481	highrisk	-10.8291	2.67793	-16.0782	-5.58002
1.97901	highrisk	-11.2043	2.73609	-16.5674	-5.8412
2.14581	highrisk	-11.5854	2.80034	-17.0744	-6.09642
2.31001	highrisk	-11.9606	2.86831	-17.5829	-6.33836
2.47682	highrisk	-12.3418	2.94185	-18.1081	-6.57537
2.64101	highrisk	-12.7169	3.01832	-18.6332	-6.80066
2.80782	highrisk	-13.0981	3.09986	-19.1742	-7.02199
2.97202	highrisk	-13.4733	3.18361	-19.7135	-7.23301
3.13856	highrisk	-13.8538	3.27183	-20.267	-7.44064
3.30433	highrisk	-14.2326	3.36265	-20.8238	-7.64139
3.46983	highrisk	-14.6108	3.45608	-21.3851	-7.83641
3.63663	highrisk	-14.9919	3.55282	-21.9559	-8.02792
3.80083	highrisk	-15.3671	3.65038	-22.5223	-8.2119
3.96764	highrisk	-15.7482	3.75166	-23.1019	-8.39452
4.13183	highrisk	-16.1234	3.85332	-23.6764	-8.57043
4.29864	highrisk	-16.5046	3.95845	-24.2636	-8.74551
4.46284	highrisk	-16.8798	4.06362	-24.8449	-8.91457
4.62964	highrisk	-17.2609	4.17203	-25.4386	-9.08321
4.79384	highrisk	-17.6361	4.28018	-26.0258	-9.24641
4.96065	highrisk	-18.0172	4.39139	-26.6249	-9.40956
5.12485	highrisk	-18.3924	4.5021	-27.2171	-9.56775
5.29165	highrisk	-18.7736	4.61573	-27.821	-9.72617
5.45585	highrisk	-19.1488	4.72863	-28.4175	-9.88005
5.62266	highrisk	-19.5299	4.84434	-29.0254	-10.0344
5.78685	highrisk	-19.9051	4.95914	-29.6256	-10.1846
5.95105	highrisk	-20.2803	5.0748	-30.2275	-10.333
6.10743	highrisk	-20.6376	5.18568	-30.8022	-10.473
6.28988	highrisk	-21.0545	5.3159	-31.4743	-10.6347
6.44626	highrisk	-21.4118	5.42818	-32.0517	-10.7719
6.60264	highrisk	-21.7691	5.54106	-32.6303	-10.908
6.78508	highrisk	-22.186	5.67344	-33.3066	-11.0654
6.94146	highrisk	-22.5433	5.78746	-33.8875	-11.1992
7.1239	highrisk	-22.9602	5.9211	-34.5663	-11.3541
7.28028	highrisk	-23.3175	6.03614	-35.1491	-11.4859
7.43666	highrisk	-23.6748	6.1516	-35.7327	-11.6169
7.6191	highrisk	-24.0917	6.28682	-36.4146	-11.7688
7.77548	highrisk	-24.449	6.40313	-37	-11.8981
7.93186	highrisk	-24.8064	6.51979	-37.586	-12.0268
8.11431	highrisk	-25.2232	6.65633	-38.2705	-12.176
8.27069	highrisk	-25.5806	6.7737	-38.8578	-12.3033
8.42707	highrisk	-25.9379	6.89138	-39.4458	-12.4299
8.60951	highrisk	-26.3548	7.02903	-40.1325	-12.577
8.76589	highrisk	-26.7121	7.14731	-40.7217	-12.7025
8.92227	highrisk	-27.0694	7.26584	-41.3114	-12.8275
9.10471	highrisk	-27.4863	7.40444	-41.9999	-12.9727
9.26109	highrisk	-27.8436	7.5235	-42.5906	-13.0966
9.41747	highrisk	-28.2009	7.64277	-43.1817	-13.2202
9.59991	highrisk	-28.6178	7.78218	-43.8718	-13.3638
9.75629	highrisk	-28.9751	7.90189	-44.4638	-13.4864
9.93874	highrisk	-29.392	8.0418	-45.1549	-13.6291
10.0951	highrisk	-29.7493	8.16191	-45.7477	-13.751
10.2515	highrisk	-30.1066	8.2822	-46.3408	-13.8725
10.4339	highrisk	-30.5235	8.42274	-47.0331	-14.0139
10.5903	highrisk	-30.8808	8.54337	-47.6269	-14.1348
10.7467	highrisk	-31.2382	8.66416	-48.221	-14.2554
10.9291	highrisk	-31.655	8.80525	-48.9144	-14.3957
11.0855	highrisk	-32.0124	8.92634	-49.5091	-14.5156
11.2419	highrisk	-32.3697	9.04756	-50.104	-14.6354
11.4243	highrisk	-32.7866	9.18915	-50.7984	-14.7747
11.5807	highrisk	-33.1439	9.31064	-51.3939	-14.8939
11.7371	highrisk	-33.5012	9.43224	-51.9896	-15.0129
11.9195	highrisk	-33.9181	9.57425	-52.6848	-15.1514
12.0759	highrisk	-34.2754	9.69609	-53.2809	-15.2699
12.2323	highrisk	-34.6327	9.81804	-53.8773	-15.3882
12.4148	highrisk	-35.0496	9.96043	-54.5733	-15.5259
12.5711	highrisk	-35.4069	10.0826	-55.17	-15.6438
12.7536	highrisk	-35.8238	10.2252	-55.8665	-15.7811
